# Supplementary material for: 4-Benzyl­piperazin-1-ium chloride chloro­form solvate
Source: Acta Crystallogr Sect E Struct Rep Online. 2008 Jul 23;64(Pt 8):o1585. doi: 10.1107/S1600536808022587 (PMC2962202; doi:10.1107/S1600536808022587)
Supplement: Supplementary file 1 [file e-64-o1585-sup1.cif]

##############################################################################
###                                                                        ###
###        Electronic paper (Acta Crystallographica Section E)             ###
###                                                                        ###
##############################################################################
#                                                                            #
# This CIF contains the data in a paper accepted for publication in Acta     #
# Crystallographica Section E. It conforms to the requirements of Notes      #
# for Authors for Section E, and has been peer reviewed under the auspices   #
# of the IUCr Commission on Journals.                                        #
#                                                                            #
# Full details of the Crystallographic Information File format               #
# are given in the paper "The Crystallographic Information File (CIF):       #
# a New Standard Archive File for Crystallography" by S. R. Hall, F. H.      #
# Allen and I. D. Brown [Acta Cryst. (1991), A47, 655-685].                  #
#                                                                            #
# The current version of the core CIF dictionary is obtainable from          #
# ftp://ftp.iucr.org/pub/cif_core.dic. The current version number is 2.4.    #
#                                                                            #
# Software is freely available for graphical display of the structure(s) in  #
# this CIF.  For information consult the CIF home page http://www.iucr.org/  #
# cif/home.html                                                              #
#                                                                            #
# This file may be used for bona fide research purposes within the           #
# scientific community so long as proper attribution is given to the journal # 
# article from which it was obtained.                                        #
#                                                                            #
##############################################################################
                                             
data_I
_audit_creation_method     SHELXL-97
_chemical_name_systematic
;
4-Benzylpiperazin-1-ium chloride chloroform solvate
;
_chemical_name_common     ?
_chemical_formula_moiety     'C11 H17 N2 +, Cl -, C H Cl3'
_chemical_formula_sum     'C12 H18 Cl4 N2'
_chemical_formula_iupac     'C11 H17 N2 +, Cl -, C H Cl3'
_chemical_formula_weight     332.08
_chemical_melting_point     ?
_symmetry_cell_setting     Triclinic
_symmetry_space_group_name_H-M     P-1
_symmetry_space_group_name_Hall     '-P 1'
loop_
    _symmetry_equiv_pos_as_xyz
    'x, y, z'
    '-x, -y, -z'
_cell_length_a     5.6053(4)
_cell_length_b     9.4889(9)
_cell_length_c     15.303(2)
_cell_angle_alpha     100.980(8)
_cell_angle_beta     90.957(7)
_cell_angle_gamma     93.219(7)
_cell_volume     797.51(15)
_cell_formula_units_Z     2
_cell_measurement_reflns_used     44
_cell_measurement_theta_min     8.508
_cell_measurement_theta_max     25.055
_cell_measurement_temperature     173(2)
_exptl_crystal_description     'block'
_exptl_crystal_colour     'colorless'
_exptl_crystal_size_max     0.40
_exptl_crystal_size_mid     0.32
_exptl_crystal_size_min     0.30
_exptl_crystal_density_diffrn     1.383
_exptl_crystal_density_meas     ?
_exptl_crystal_density_method     'not measured'
_exptl_crystal_F_000     344
_exptl_absorpt_coefficient_mu     0.727
_exptl_absorpt_correction_type     none
_exptl_absorpt_process_details     ?
_exptl_absorpt_correction_T_min     ?
_exptl_absorpt_correction_T_max     ?
_exptl_special_details
;
;
_diffrn_ambient_temperature     173(2)
_diffrn_radiation_type     MoK\a
_diffrn_radiation_wavelength     0.71073
_diffrn_radiation_source     'sealed tube'
_diffrn_radiation_monochromator     graphite
_diffrn_measurement_device     'Siemens P4'
_diffrn_measurement_method     '2\q-/\w'
_diffrn_detector_area_resol_mean     ?
_diffrn_reflns_number     4013
_diffrn_reflns_av_R_equivalents     0.0150
_diffrn_reflns_av_sigmaI/netI     0.0216
_diffrn_reflns_theta_min     2.71
_diffrn_reflns_theta_max     25.50
_diffrn_reflns_theta_full     25.50
_diffrn_measured_fraction_theta_max     0.998
_diffrn_measured_fraction_theta_full     0.998
_diffrn_reflns_limit_h_min     -6
_diffrn_reflns_limit_h_max     2
_diffrn_reflns_limit_k_min     -11
_diffrn_reflns_limit_k_max     11
_diffrn_reflns_limit_l_min     -18
_diffrn_reflns_limit_l_max     18
_diffrn_standards_number     3
_diffrn_standards_interval_count     197
_diffrn_standards_interval_time     ?
_diffrn_standards_decay_%     0
_refine_special_details
;
Refinement of <i>F</i>^2^ against ALL reflections. The weighted <i>R</i>-factor
<i>wR</i> and goodness of fit <i>S</i> are based on <i>F</i>^2^, conventional
<i>R</i>-factors <i>R</i> are based on <i>F</i>, with <i>F</i> set to zero for
negative <i>F</i>^2^. The threshold expression of <i>F</i>^2^ >
\s(<i>F</i>^2^) is used only for calculating <i>R</i>-factors(gt) <i>etc</i>.
and is not relevant to the choice of reflections for refinement.
<i>R</i>-factors based on <i>F</i>^2^ are statistically about twice as large
as those based on <i>F</i>, and <i>R</i>- factors based on ALL data will be
even larger.
;
_reflns_number_total     2967
_reflns_number_gt     2811
_reflns_threshold_expression     I>2\s(I)
_refine_ls_structure_factor_coef     Fsqd
_refine_ls_matrix_type     full
_refine_ls_R_factor_all     0.0488
_refine_ls_R_factor_gt     0.0471
_refine_ls_wR_factor_gt     0.1260
_refine_ls_wR_factor_ref     0.1278
_refine_ls_goodness_of_fit_ref     1.072
_refine_ls_restrained_S_all     1.072
_refine_ls_number_reflns     2967
_refine_ls_number_parameters     175
_refine_ls_number_restraints     2
_refine_ls_hydrogen_treatment     mixed
_refine_ls_weighting_scheme     calc
_refine_ls_weighting_details
         'calc w=1/[\s^2^(Fo^2^)+(0.0804P)^2^+0.5046P] where P=(Fo^2^+2Fc^2^)/3'
_atom_sites_solution_hydrogens     geom
_atom_sites_solution_primary     direct
_atom_sites_solution_secondary     difmap
_refine_ls_shift/su_max     0.000
_refine_ls_shift/su_mean     0.000
_refine_diff_density_max     0.563
_refine_diff_density_min     -0.718
_refine_ls_extinction_method     none
_refine_ls_extinction_coef     ?
loop_
    _atom_type_symbol
    _atom_type_description
    _atom_type_scat_dispersion_real
    _atom_type_scat_dispersion_imag
    _atom_type_scat_source
    'C' 'C' 0.0033 0.0016
                         'International Tables Vol C Tables 4.2.6.8 and 6.1.1.4'
    'H' 'H' 0.0000 0.0000
                         'International Tables Vol C Tables 4.2.6.8 and 6.1.1.4'
    'N' 'N' 0.0061 0.0033
                         'International Tables Vol C Tables 4.2.6.8 and 6.1.1.4'
    'Cl' 'Cl' 0.1484 0.1585
                         'International Tables Vol C Tables 4.2.6.8 and 6.1.1.4'
_computing_data_collection     'XSCANS (Siemens, 1994)'
_computing_cell_refinement     'XSCANS (Siemens, 1994)'
_computing_data_reduction     'XSCANS (Siemens, 1994)'
_computing_structure_solution     'SHELXS97 (Sheldrick, 2008)'
_computing_structure_refinement     'SHELXL97 (Sheldrick, 2008)'
_computing_molecular_graphics     'DIAMOND (Brandenburg & Putz, 2006)'
_computing_publication_material     'publCIF (Westrip, 2008)'
loop_
    _atom_site_type_symbol
    _atom_site_label
    _atom_site_fract_x
    _atom_site_fract_y
    _atom_site_fract_z
    _atom_site_U_iso_or_equiv
    _atom_site_adp_type
    _atom_site_calc_flag
    _atom_site_refinement_flags
    _atom_site_occupancy
    _atom_site_disorder_assembly
    _atom_site_disorder_group
    Cl Cl4 1.23828(12) 0.13191(10) 0.29039(5) 0.0610(2) Uani d . 1 . .
    C C12 0.9555(4) 0.1520(2) 0.24518(15) 0.0300(5) Uani d . 1 . .
    Cl Cl1 0.70662(8) 0.21020(5) 0.44910(3) 0.02735(17) Uani d . 1 . .
    Cl Cl2 0.94353(13) 0.32245(6) 0.21628(5) 0.0472(2) Uani d . 1 . .
    Cl Cl3 0.87877(13) 0.01645(7) 0.15238(4) 0.0450(2) Uani d . 1 . .
    N N1 0.3777(3) 0.37270(18) 0.71793(11) 0.0228(4) Uani d . 1 . .
    N N2 0.2108(3) 0.25651(19) 0.53939(12) 0.0251(4) Uani d D 1 . .
    C C2 0.6514(4) 0.2552(3) 0.89764(16) 0.0353(5) Uani d . 1 . .
    H H2 0.7872 0.2308 0.8654 0.042 Uiso calc R 1 . .
    C C6 0.2964(4) 0.3838(3) 0.91871(15) 0.0324(5) Uani d . 1 . .
    H H6 0.1924 0.4466 0.9010 0.039 Uiso calc R 1 . .
    C C11 0.3743(4) 0.2181(2) 0.68279(14) 0.0275(4) Uani d . 1 . .
    H H11A 0.3486 0.1659 0.7308 0.033 Uiso calc R 1 . .
    H H11B 0.5274 0.1940 0.6572 0.033 Uiso calc R 1 . .
    C C1 0.5004(4) 0.3496(2) 0.87052(13) 0.0264(4) Uani d . 1 . .
    C C8 0.4281(4) 0.4505(2) 0.64568(14) 0.0260(4) Uani d . 1 . .
    H H8A 0.5804 0.4242 0.6202 0.031 Uiso calc R 1 . .
    H H8B 0.4386 0.5531 0.6690 0.031 Uiso calc R 1 . .
    C C9 0.2325(4) 0.4145(2) 0.57441(14) 0.0273(4) Uani d . 1 . .
    H H9A 0.0819 0.4460 0.5991 0.033 Uiso calc R 1 . .
    H H9B 0.2689 0.4647 0.5262 0.033 Uiso calc R 1 . .
    C C5 0.2475(4) 0.3245(3) 0.99313(16) 0.0380(5) Uani d . 1 . .
    H H5 0.1106 0.3477 1.0249 0.046 Uiso calc R 1 . .
    C C10 0.1780(4) 0.1739(2) 0.61243(14) 0.0280(4) Uani d . 1 . .
    H H10A 0.1808 0.0718 0.5884 0.034 Uiso calc R 1 . .
    H H10B 0.0239 0.1917 0.6389 0.034 Uiso calc R 1 . .
    C C4 0.4008(5) 0.2314(3) 1.02029(15) 0.0389(6) Uani d . 1 . .
    H H4 0.3681 0.1925 1.0705 0.047 Uiso calc R 1 . .
    C C7 0.5559(4) 0.4164(2) 0.79057(14) 0.0286(5) Uani d . 1 . .
    H H7A 0.5634 0.5203 0.8085 0.034 Uiso calc R 1 . .
    H H7B 0.7117 0.3888 0.7691 0.034 Uiso calc R 1 . .
    C C3 0.6033(5) 0.1962(3) 0.97243(17) 0.0415(6) Uani d . 1 . .
    H H3 0.7071 0.1332 0.9902 0.050 Uiso calc R 1 . .
    H H1N 0.339(4) 0.232(3) 0.5127(17) 0.035(7) Uiso d D 1 . .
    H H2N 0.089(4) 0.235(3) 0.5012(16) 0.039(7) Uiso d D 1 . .
    H H12 0.848(5) 0.145(3) 0.2865(19) 0.039(7) Uiso d . 1 . .
loop_
    _atom_site_aniso_label
    _atom_site_aniso_U_11
    _atom_site_aniso_U_22
    _atom_site_aniso_U_33
    _atom_site_aniso_U_12
    _atom_site_aniso_U_13
    _atom_site_aniso_U_23
    Cl4 0.0309(4) 0.0937(6) 0.0588(5) 0.0100(3) -0.0096(3) 0.0144(4)
    C12 0.0240(10) 0.0381(12) 0.0271(10) 0.0006(9) 0.0046(9) 0.0044(9)
    Cl1 0.0176(3) 0.0367(3) 0.0265(3) 0.0034(2) 0.00211(19) 0.0023(2)
    Cl2 0.0565(4) 0.0326(3) 0.0527(4) 0.0009(3) 0.0136(3) 0.0079(3)
    Cl3 0.0589(4) 0.0362(3) 0.0360(3) -0.0047(3) -0.0030(3) -0.0007(2)
    N1 0.0214(8) 0.0232(8) 0.0230(8) -0.0007(6) 0.0010(7) 0.0032(6)
    N2 0.0167(8) 0.0323(9) 0.0248(9) 0.0026(7) 0.0004(7) 0.0014(7)
    C2 0.0256(11) 0.0460(13) 0.0335(12) 0.0042(9) -0.0001(9) 0.0053(10)
    C6 0.0274(11) 0.0396(12) 0.0286(11) 0.0031(9) -0.0004(9) 0.0020(9)
    C11 0.0290(11) 0.0248(10) 0.0283(10) 0.0021(8) -0.0002(8) 0.0043(8)
    C1 0.0231(10) 0.0306(10) 0.0226(10) -0.0044(8) -0.0037(8) 0.0001(8)
    C8 0.0254(10) 0.0253(10) 0.0272(10) -0.0021(8) 0.0027(8) 0.0056(8)
    C9 0.0264(10) 0.0274(10) 0.0291(10) 0.0035(8) 0.0008(8) 0.0074(8)
    C5 0.0335(12) 0.0491(14) 0.0282(11) -0.0033(10) 0.0062(9) 0.0003(10)
    C10 0.0268(10) 0.0250(10) 0.0312(11) -0.0029(8) 0.0000(8) 0.0040(8)
    C4 0.0443(14) 0.0468(13) 0.0246(10) -0.0096(11) -0.0027(10) 0.0082(10)
    C7 0.0230(10) 0.0333(11) 0.0273(10) -0.0053(8) -0.0017(8) 0.0023(9)
    C3 0.0418(14) 0.0471(14) 0.0380(13) 0.0035(11) -0.0078(11) 0.0146(11)
_geom_special_details
;
All e.s.d.'s (except the e.s.d. in the dihedral angle between two l.s. planes)
are estimated using the full covariance matrix. The cell e.s.d.'s are taken
into account individually in the estimation of e.s.d.'s in distances, angles
and torsion angles; correlations between e.s.d.'s in cell parameters are only
used when they are defined by crystal symmetry. An approximate (isotropic)
treatment of cell e.s.d.'s is used for estimating e.s.d.'s involving l.s.
planes.
;
loop_
    _geom_bond_atom_site_label_1
    _geom_bond_atom_site_label_2
    _geom_bond_site_symmetry_2
    _geom_bond_distance
    _geom_bond_publ_flag
    Cl4 C12 . 1.753(2) ?
    C12 Cl3 . 1.755(2) ?
    C12 Cl2 . 1.761(2) ?
    C12 H12 . 0.89(3) ?
    N1 C11 . 1.462(3) ?
    N1 C8 . 1.464(2) ?
    N1 C7 . 1.465(3) ?
    N2 C9 . 1.490(3) ?
    N2 C10 . 1.491(3) ?
    N2 H1N . 0.852(17) ?
    N2 H2N . 0.881(17) ?
    C2 C1 . 1.381(3) ?
    C2 C3 . 1.391(3) ?
    C2 H2 . 0.9300 ?
    C6 C5 . 1.387(3) ?
    C6 C1 . 1.391(3) ?
    C6 H6 . 0.9300 ?
    C11 C10 . 1.511(3) ?
    C11 H11A . 0.9700 ?
    C11 H11B . 0.9700 ?
    C1 C7 . 1.510(3) ?
    C8 C9 . 1.511(3) ?
    C8 H8A . 0.9700 ?
    C8 H8B . 0.9700 ?
    C9 H9A . 0.9700 ?
    C9 H9B . 0.9700 ?
    C5 C4 . 1.381(4) ?
    C5 H5 . 0.9300 ?
    C10 H10A . 0.9700 ?
    C10 H10B . 0.9700 ?
    C4 C3 . 1.383(4) ?
    C4 H4 . 0.9300 ?
    C7 H7A . 0.9700 ?
    C7 H7B . 0.9700 ?
    C3 H3 . 0.9300 ?
loop_
    _geom_angle_atom_site_label_1
    _geom_angle_atom_site_label_2
    _geom_angle_atom_site_label_3
    _geom_angle_site_symmetry_1
    _geom_angle_site_symmetry_3
    _geom_angle
    _geom_angle_publ_flag
    Cl4 C12 Cl3 . . 111.93(13) ?
    Cl4 C12 Cl2 . . 110.52(13) ?
    Cl3 C12 Cl2 . . 110.17(12) ?
    Cl4 C12 H12 . . 108.1(19) ?
    Cl3 C12 H12 . . 107.5(19) ?
    Cl2 C12 H12 . . 108.5(18) ?
    C11 N1 C8 . . 109.08(16) ?
    C11 N1 C7 . . 111.36(16) ?
    C8 N1 C7 . . 110.31(16) ?
    C9 N2 C10 . . 111.57(16) ?
    C9 N2 H1N . . 108.5(19) ?
    C10 N2 H1N . . 108.6(18) ?
    C9 N2 H2N . . 109.8(18) ?
    C10 N2 H2N . . 109.3(18) ?
    H1N N2 H2N . . 109(3) ?
    C1 C2 C3 . . 120.9(2) ?
    C1 C2 H2 . . 119.5 ?
    C3 C2 H2 . . 119.5 ?
    C5 C6 C1 . . 120.3(2) ?
    C5 C6 H6 . . 119.8 ?
    C1 C6 H6 . . 119.8 ?
    N1 C11 C10 . . 110.42(17) ?
    N1 C11 H11A . . 109.6 ?
    C10 C11 H11A . . 109.6 ?
    N1 C11 H11B . . 109.6 ?
    C10 C11 H11B . . 109.6 ?
    H11A C11 H11B . . 108.1 ?
    C2 C1 C6 . . 118.9(2) ?
    C2 C1 C7 . . 120.9(2) ?
    C6 C1 C7 . . 120.3(2) ?
    N1 C8 C9 . . 110.12(16) ?
    N1 C8 H8A . . 109.6 ?
    C9 C8 H8A . . 109.6 ?
    N1 C8 H8B . . 109.6 ?
    C9 C8 H8B . . 109.6 ?
    H8A C8 H8B . . 108.2 ?
    N2 C9 C8 . . 110.19(16) ?
    N2 C9 H9A . . 109.6 ?
    C8 C9 H9A . . 109.6 ?
    N2 C9 H9B . . 109.6 ?
    C8 C9 H9B . . 109.6 ?
    H9A C9 H9B . . 108.1 ?
    C4 C5 C6 . . 120.4(2) ?
    C4 C5 H5 . . 119.8 ?
    C6 C5 H5 . . 119.8 ?
    N2 C10 C11 . . 110.24(17) ?
    N2 C10 H10A . . 109.6 ?
    C11 C10 H10A . . 109.6 ?
    N2 C10 H10B . . 109.6 ?
    C11 C10 H10B . . 109.6 ?
    H10A C10 H10B . . 108.1 ?
    C5 C4 C3 . . 119.6(2) ?
    C5 C4 H4 . . 120.2 ?
    C3 C4 H4 . . 120.2 ?
    N1 C7 C1 . . 112.66(17) ?
    N1 C7 H7A . . 109.1 ?
    C1 C7 H7A . . 109.1 ?
    N1 C7 H7B . . 109.1 ?
    C1 C7 H7B . . 109.1 ?
    H7A C7 H7B . . 107.8 ?
    C4 C3 C2 . . 119.8(2) ?
    C4 C3 H3 . . 120.1 ?
    C2 C3 H3 . . 120.1 ?
loop_
    _geom_torsion_atom_site_label_1
    _geom_torsion_atom_site_label_2
    _geom_torsion_atom_site_label_3
    _geom_torsion_atom_site_label_4
    _geom_torsion_site_symmetry_1
    _geom_torsion_site_symmetry_2
    _geom_torsion_site_symmetry_3
    _geom_torsion_site_symmetry_4
    _geom_torsion
    _geom_torsion_publ_flag
    C8 N1 C11 C10 . . . . -61.9(2) ?
    C7 N1 C11 C10 . . . . 176.10(16) ?
    C3 C2 C1 C6 . . . . -0.8(3) ?
    C3 C2 C1 C7 . . . . 178.5(2) ?
    C5 C6 C1 C2 . . . . 0.5(3) ?
    C5 C6 C1 C7 . . . . -178.8(2) ?
    C11 N1 C8 C9 . . . . 62.1(2) ?
    C7 N1 C8 C9 . . . . -175.25(17) ?
    C10 N2 C9 C8 . . . . 53.8(2) ?
    N1 C8 C9 N2 . . . . -58.0(2) ?
    C1 C6 C5 C4 . . . . 0.1(4) ?
    C9 N2 C10 C11 . . . . -53.5(2) ?
    N1 C11 C10 N2 . . . . 57.5(2) ?
    C6 C5 C4 C3 . . . . -0.5(4) ?
    C11 N1 C7 C1 . . . . -63.9(2) ?
    C8 N1 C7 C1 . . . . 174.83(17) ?
    C2 C1 C7 N1 . . . . 115.9(2) ?
    C6 C1 C7 N1 . . . . -64.7(3) ?
    C5 C4 C3 C2 . . . . 0.2(4) ?
    C1 C2 C3 C4 . . . . 0.4(4) ?
loop_
    _geom_hbond_atom_site_label_D
    _geom_hbond_atom_site_label_H
    _geom_hbond_atom_site_label_A
    _geom_hbond_site_symmetry_A
    _geom_hbond_distance_DH
    _geom_hbond_distance_HA
    _geom_hbond_distance_DA
    _geom_hbond_angle_DHA
    N2 H1N Cl1 . 0.85(2) 2.30(2) 3.140(2) 169(2)
    C12 H12 Cl1 . 0.89(3) 2.60(3) 3.401(2) 151(2)
    N2 H2N Cl1 1_455 0.88(2) 2.26(2) 3.096(2) 159(2)
    C10 H10A Cl1 2_656 0.97 2.74 3.684(2) 165
data_global
_journal_date_recd_electronic     2008-07-10
_journal_date_accepted     2008-07-18
_journal_name_full     'Acta Crystallographica, Section E'
_journal_year     2008
_journal_volume     64
_journal_issue      8
_journal_page_first     o1585
_journal_page_last     o1585
_journal_paper_category     QO
_journal_coeditor_code     NG2473
_publ_contact_author_name     'Richard A. Varga'
_publ_contact_author_address
;
Faculty of Chemistry and Chemical Engineering,
Babes-Bolyai University,
11 Arany Janos St.,
RO-400028, Cluj Napoca, Romania
;
_publ_contact_author_email     'richy@chem.ubbcluj.ro'
_publ_contact_author_fax     '+40-264-590818'
_publ_contact_author_phone     '+40-264-593833'
_publ_section_title
;
4-Benzylpiperazin-1-ium chloride chloroform solvate
;
loop_
    _publ_author_name
    _publ_author_footnote
    _publ_author_address
    'Nema, Mihai G.' .
;
Faculty of Chemistry and Chemical Engineering,
Babes-Bolyai University,
11 Arany Janos Street,
RO-400028, Cluj Napoca, Romania
;
    'Varga, Richard A.' .
;
Faculty of Chemistry and Chemical Engineering,
Babes-Bolyai University,
11 Arany Janos Street,
RO-400028, Cluj Napoca, Romania
;
    'Silvestru, Cristian' .
;
Faculty of Chemistry and Chemical Engineering,
Babes-Bolyai University,
11 Arany Janos Street,
RO-400028, Cluj Napoca, Romania
;
    'Breunig, Hans J.' .
;
Institute f\"ur Anorganische und Physikalische Chemie, Universit\"at Bremen,
D-28334 Bremen, Germany
;
