# Supplementary material for: 4-Benzyl­piperazin-1-ium chloride chloro­form solvate
Source: Acta Crystallogr Sect E Struct Rep Online. 2008 Jul 23;64(Pt 8):o1585. doi: 10.1107/S1600536808022587 (PMC2962202; doi:10.1107/S1600536808022587)
Supplement: Supplementary file 2 [file e-64-o1585-Isup2.hkl]

# 
# h,k,l, Fc-squared, Fo-squared, sigma(Fo-squared) and status flag 
# 
data_I
_shelx_title ' c:\xscans\NM8 in     P-1' 
_shelx_refln_list_code          4 
_shelx_F_calc_maximum      118.55 
_exptl_crystal_F_000       344.00 
_reflns_d_resolution_high  0.8256 
 
loop_ 
 _symmetry_equiv_pos_as_xyz 
 'x, y, z' 
 '-x, -y, -z' 
 
_cell_length_a     5.6050 
_cell_length_b     9.4890 
_cell_length_c    15.3040 
_cell_angle_alpha 100.970 
_cell_angle_beta   90.960 
_cell_angle_gamma  93.220 
 
_shelx_F_squared_multiplier     1.000 
 
loop_ 
 _refln_index_h 
 _refln_index_k 
 _refln_index_l 
 _refln_F_squared_calc 
 _refln_F_squared_meas 
 _refln_F_squared_sigma 
 _refln_observed_status 
   1   0   0      100.16      131.05      2.13 o 
   2   0   0     1243.54     1421.60     13.16 o 
   3   0   0      102.05      115.95      5.20 o 
   4   0   0       90.42      104.77      3.62 o 
   5   0   0        9.34       15.03      0.87 o 
   6   0   0      126.23      127.73      4.84 o 
  -6   1   0      169.24      153.17      5.60 o 
  -5   1   0       29.94       28.27      1.05 o 
  -4   1   0     1409.55     1370.27     19.35 o 
  -3   1   0     1009.79     1095.87     14.68 o 
  -2   1   0      704.67      785.87     10.18 o 
  -1   1   0     4795.75     4347.80     70.65 o 
   1   1   0      277.59      348.28      3.59 o 
   2   1   0      512.87      579.34      8.98 o 
   3   1   0      183.49      211.14      7.14 o 
   4   1   0      690.62      690.40     13.88 o 
   5   1   0        4.78        7.11      0.77 o 
   6   1   0      156.91      137.17      5.77 o 
  -6   2   0       29.28       23.88      1.22 o 
  -5   2   0       73.77       75.32      2.66 o 
  -4   2   0      385.77      401.28     11.05 o 
  -3   2   0      861.68      942.45     14.27 o 
  -2   2   0     1702.99     1762.60     15.72 o 
  -1   2   0       38.61       32.50      1.20 o 
   0   2   0     4252.39     3009.09     25.29 o 
   1   2   0      614.61      695.55     10.13 o 
   2   2   0        0.10        0.34      0.38 o 
   3   2   0      969.58      995.13     14.86 o 
   4   2   0        9.34        8.53      0.71 o 
   5   2   0       60.11       59.23      2.43 o 
   6   2   0       77.69       64.27      2.57 o 
  -6   3   0        2.88        8.21      0.94 o 
  -5   3   0        0.76        1.40      0.73 o 
  -4   3   0        3.44        4.34      0.64 o 
  -3   3   0      856.96      861.22     14.07 o 
  -2   3   0      251.64      257.89      6.97 o 
  -1   3   0     4249.47     4011.69    101.10 o 
   0   3   0        0.82        0.00      0.17 o 
   1   3   0        8.91        6.59      0.28 o 
   2   3   0     1883.40     1968.48     18.78 o 
   3   3   0      101.37      118.25      4.10 o 
   4   3   0      613.65      596.48     14.44 o 
   5   3   0      161.53      150.51      5.61 o 
   6   3   0       34.85       34.06      1.77 o 
  -6   4   0       26.14       17.80      1.13 o 
  -5   4   0       31.44       32.13      1.16 o 
  -4   4   0      253.27      267.83     10.06 o 
  -3   4   0      318.03      329.72      9.57 o 
  -2   4   0      549.47      550.31     10.52 o 
  -1   4   0       11.79        7.23      0.97 o 
   0   4   0        2.66        2.25      0.32 o 
   1   4   0       54.94       68.50      1.57 o 
   2   4   0      442.04      439.53     10.00 o 
   3   4   0      337.15      343.55     10.06 o 
   4   4   0      456.26      483.35     13.20 o 
   5   4   0       41.45       33.83      1.26 o 
   6   4   0      144.07      133.74      5.54 o 
  -6   5   0       91.21       87.20      3.98 o 
  -5   5   0       10.35       11.04      0.90 o 
  -4   5   0      117.06      120.88      5.10 o 
  -3   5   0      416.93      429.47     11.55 o 
  -2   5   0       60.17       53.60      2.41 o 
  -1   5   0     1229.29     1185.99     16.05 o 
   0   5   0     1523.10     1317.65     11.34 o 
   1   5   0       20.59       27.13      1.23 o 
   2   5   0      275.82      298.81      9.09 o 
   3   5   0      119.05      137.34      4.69 o 
   4   5   0      120.83      126.91      4.80 o 
   5   5   0      165.38      141.80      5.18 o 
  -5   6   0      163.74      176.53      6.70 o 
  -4   6   0        0.37        0.87      0.63 o 
  -3   6   0      186.25      188.22      8.64 o 
  -2   6   0      110.43      111.29      4.07 o 
  -1   6   0       79.74       79.27      2.05 o 
   0   6   0      352.42      277.66      6.08 o 
   1   6   0     1943.74     1702.22     57.01 o 
   2   6   0      248.18      248.05      8.90 o 
   3   6   0      308.04      325.07     11.08 o 
   4   6   0        2.05        1.11      0.71 o 
   5   6   0        2.22        1.54      0.81 o 
  -5   7   0        4.79        3.04      0.84 o 
  -4   7   0       49.96       55.71      1.91 o 
  -3   7   0      445.97      410.77     13.03 o 
  -2   7   0       61.31       57.55      2.12 o 
  -1   7   0        2.61        3.63      0.40 o 
   0   7   0        0.21        0.04      0.37 o 
   1   7   0     1043.90      986.31     28.96 o 
   2   7   0      173.64      158.16      5.61 o 
   3   7   0       49.46       47.57      1.60 o 
   4   7   0       67.94       74.45      2.02 o 
   5   7   0       69.64       59.86      1.82 o 
  -5   8   0       33.93       34.98      1.44 o 
  -4   8   0       13.84       18.60      1.07 o 
  -3   8   0      365.83      342.59     12.85 o 
  -2   8   0       88.19       85.59      2.91 o 
  -1   8   0        7.03        5.53      0.47 o 
   0   8   0        0.46        1.46      0.41 o 
   1   8   0       59.28       60.58      4.17 o 
   2   8   0       37.31       35.16      1.40 o 
   3   8   0      121.47      129.68      5.08 o 
   4   8   0      136.90      141.86      5.86 o 
  -4   9   0        6.42        5.47      0.88 o 
  -3   9   0        4.21        1.87      0.75 o 
  -2   9   0       41.94       45.69      1.78 o 
  -1   9   0       60.92       58.09      3.68 o 
   0   9   0      359.33      324.68      8.64 o 
   1   9   0        7.38        6.68      0.55 o 
   2   9   0      164.71      164.31      6.40 o 
   3   9   0        9.14       15.69      1.10 o 
  -3  10   0        6.11        6.93      0.95 o 
  -2  10   0      136.21      125.51      4.50 o 
  -1  10   0       44.03       41.28      1.17 o 
   0  10   0       18.93       19.95      1.77 o 
   1  10   0      124.72      121.39      3.40 o 
   2  10   0        5.30        8.23      0.92 o 
  -1  11   0      115.00      130.99      4.18 o 
   0  11   0       26.20       31.47      2.22 o 
   1  11   0        8.25       10.37      0.72 o 
  -1 -11   1       39.43       40.74      1.15 o 
   0 -11   1       18.29       18.51      0.80 o 
   1 -11   1       25.85       30.45      0.94 o 
   2 -11   1      110.92      120.25      4.92 o 
  -2 -10   1       34.34       37.70      1.54 o 
  -1 -10   1       48.47       45.18      1.76 o 
   0 -10   1      178.46      184.87      5.97 o 
   1 -10   1      333.59      352.07      9.64 o 
   2 -10   1        0.68        0.00      0.69 o 
   3 -10   1       78.98       93.82      3.57 o 
  -3  -9   1      545.63      527.49     17.02 o 
  -2  -9   1        0.45        0.01      0.66 o 
  -1  -9   1      114.68      100.87      2.75 o 
   0  -9   1        4.77        3.60      0.49 o 
   1  -9   1       30.36       30.71      0.90 o 
   2  -9   1       12.83       13.00      0.85 o 
   3  -9   1       13.57       11.83      0.93 o 
   4  -9   1        0.90        0.96      0.79 o 
  -4  -8   1        2.36        0.36      0.77 o 
  -3  -8   1      109.56      112.16      3.83 o 
  -2  -8   1       20.88       14.17      0.85 o 
  -1  -8   1      240.20      249.54      9.30 o 
   0  -8   1       82.31       88.90      2.27 o 
   1  -8   1      415.26      396.03     12.75 o 
   2  -8   1       16.95       18.30      0.89 o 
   3  -8   1       68.92       78.65      2.52 o 
   4  -8   1      143.11      148.66      5.50 o 
   5  -8   1      162.91      176.26      5.88 o 
  -5  -7   1      147.03      121.15      4.34 o 
  -4  -7   1       39.62       35.79      1.30 o 
  -3  -7   1      311.61      295.41     11.66 o 
  -2  -7   1       78.45       78.23      2.70 o 
  -1  -7   1      415.51      416.64     10.27 o 
   0  -7   1      691.68      622.48      9.73 o 
   1  -7   1      144.91      139.03      6.43 o 
   2  -7   1      144.72      159.32      5.30 o 
   3  -7   1      135.50      132.15      4.66 o 
   4  -7   1       53.51       60.55      2.92 o 
   5  -7   1      157.97      173.96      6.79 o 
  -5  -6   1      197.11      167.19      6.59 o 
  -4  -6   1      209.59      212.28      6.98 o 
  -3  -6   1      311.97      303.43     11.63 o 
  -2  -6   1       51.98       54.88      2.31 o 
  -1  -6   1      184.21      149.36      4.71 o 
   0  -6   1        3.68        4.63      1.46 o 
   1  -6   1      984.02      903.06     23.10 o 
   2  -6   1        7.51        5.25      0.57 o 
   3  -6   1       17.88       22.04      0.98 o 
   4  -6   1      242.74      239.22     10.47 o 
   5  -6   1        0.01        0.00      0.69 o 
  -5  -5   1       41.22       43.64      1.79 o 
  -4  -5   1      390.89      397.97     12.63 o 
  -3  -5   1       64.10       81.29      3.07 o 
  -2  -5   1      257.85      269.69      8.85 o 
  -1  -5   1      523.07      490.56      7.58 o 
   0  -5   1      792.59      664.05      8.13 o 
   1  -5   1       32.96       23.93      0.93 o 
   2  -5   1       50.11       59.84      2.15 o 
   3  -5   1      680.80      760.31     15.16 o 
   4  -5   1      291.22      264.65     10.62 o 
   5  -5   1       17.38       11.30      0.91 o 
   6  -5   1        5.53        6.06      0.97 o 
  -6  -4   1       45.89       37.40      1.43 o 
  -5  -4   1       26.31       26.57      1.37 o 
  -4  -4   1        2.07        3.58      0.68 o 
  -3  -4   1        2.71        1.57      0.51 o 
  -2  -4   1      104.47      105.34      3.49 o 
  -1  -4   1       48.29       51.59      1.26 o 
   0  -4   1      941.90      852.20      8.04 o 
   1  -4   1     1186.37     1108.35     19.47 o 
   2  -4   1     1265.75     1277.90     15.74 o 
   3  -4   1      234.26      244.82      8.48 o 
   4  -4   1     1701.84     1660.50     23.27 o 
   5  -4   1      301.24      276.35     11.16 o 
   6  -4   1        1.14        2.89      0.90 o 
  -6  -3   1       85.10       75.83      2.46 o 
  -5  -3   1       67.04       63.84      2.05 o 
  -4  -3   1       23.84       23.93      0.95 o 
  -3  -3   1      334.64      326.39      9.43 o 
  -2  -3   1     2754.53     2787.24     22.10 o 
  -1  -3   1      165.46      177.59      3.74 o 
   0  -3   1     2868.87     2232.46     13.68 o 
   1  -3   1     1667.79     1527.60     32.72 o 
   2  -3   1       13.09       33.71      1.14 o 
   3  -3   1       43.94       55.41      2.26 o 
   4  -3   1       63.07       66.31      2.00 o 
   5  -3   1       69.10       71.48      2.75 o 
   6  -3   1      132.69      119.47      4.38 o 
  -6  -2   1       20.37       18.24      1.14 o 
  -5  -2   1       35.52       41.69      1.75 o 
  -4  -2   1      283.47      301.50     10.04 o 
  -3  -2   1      163.02      207.81      7.02 o 
  -2  -2   1     2142.93     2288.31     18.34 o 
  -1  -2   1        0.72        3.55      0.37 o 
   0  -2   1     5045.20     3581.79     36.42 o 
   1  -2   1      171.45      183.50      3.04 o 
   2  -2   1     2219.15     2373.28     18.30 o 
   3  -2   1       10.43        9.61      0.55 o 
   4  -2   1      203.82      224.71      8.61 o 
   5  -2   1      206.26      215.63      9.88 o 
   6  -2   1      104.94      100.18      3.66 o 
  -6  -1   1      160.84      132.61      5.10 o 
  -5  -1   1       19.43       18.51      0.97 o 
  -4  -1   1      164.09      167.21      7.56 o 
  -3  -1   1        0.04        0.30      0.40 o 
  -2  -1   1       74.05       75.22      2.25 o 
  -1  -1   1     6415.62     5891.02    153.09 o 
   1  -1   1     2491.55     2611.36     75.95 o 
   2  -1   1       82.84      104.59      4.04 o 
   3  -1   1        8.63       14.60      0.59 o 
   4  -1   1      472.37      486.07     12.27 o 
   5  -1   1       81.11       79.06      2.58 o 
   6  -1   1     1195.99     1077.46     23.14 o 
  -6   0   1        0.27        0.00      0.79 o 
  -5   0   1       22.98       21.28      0.96 o 
  -4   0   1     1269.41     1279.60     18.68 o 
  -3   0   1     1689.28     1705.85     18.16 o 
  -2   0   1      152.45      201.69      5.37 o 
  -1   0   1     1784.62     1907.61      7.69 o 
   1   0   1     1095.52     1195.06      6.17 o 
   2   0   1     4011.95     4197.23     22.69 o 
   3   0   1     1184.48     1255.90     15.67 o 
   4   0   1        3.67        3.78      0.60 o 
   5   0   1       37.21       34.65      1.14 o 
   6   0   1        2.67        3.76      0.88 o 
  -6   1   1        7.20        6.20      0.89 o 
  -5   1   1      518.53      510.75     14.63 o 
  -4   1   1      114.99      108.02      3.89 o 
  -3   1   1     1765.50     1862.01     19.09 o 
  -2   1   1      516.00      604.59      8.94 o 
  -1   1   1     1990.43     1925.78     18.79 o 
   0   1   1       65.78       63.09      2.33 o 
   1   1   1     3252.28     3575.25     41.76 o 
   2   1   1     1966.19     2163.58      4.58 o 
   3   1   1      213.01      249.39      7.58 o 
   4   1   1     1849.13     1846.48     22.93 o 
   5   1   1       10.07        7.42      0.79 o 
   6   1   1      157.46      147.59      5.74 o 
  -6   2   1       99.73       85.00      3.77 o 
  -5   2   1       18.47       18.69      0.95 o 
  -4   2   1       26.34       26.17      1.08 o 
  -3   2   1       11.81        8.35      0.53 o 
  -2   2   1      209.29      225.34      6.05 o 
  -1   2   1     1772.21     1842.90     31.13 o 
   0   2   1     1191.77      985.91      7.19 o 
   1   2   1     3785.47     3715.10     43.77 o 
   2   2   1      225.71      262.94      6.88 o 
   3   2   1        1.28        1.34      0.47 o 
   4   2   1      403.67      391.00     11.54 o 
   5   2   1      435.37      397.68     13.35 o 
   6   2   1       59.17       55.95      1.99 o 
  -6   3   1       32.45       30.77      1.29 o 
  -5   3   1      851.79      793.69     18.19 o 
  -4   3   1        1.22        2.27      0.62 o 
  -3   3   1        2.28        3.05      0.50 o 
  -2   3   1      396.38      379.81      8.58 o 
  -1   3   1     1719.00     1686.09     43.87 o 
   0   3   1     3471.11     2716.41     12.48 o 
   1   3   1     1110.82     1047.97     10.17 o 
   2   3   1      158.50      161.00      5.98 o 
   3   3   1       35.91       33.69      1.26 o 
   4   3   1      237.28      248.43      9.74 o 
   5   3   1       14.97       11.48      0.93 o 
   6   3   1       30.32       29.82      1.33 o 
  -6   4   1      217.27      234.97      7.60 o 
  -5   4   1        1.27        1.82      0.72 o 
  -4   4   1      162.28      167.60      5.61 o 
  -3   4   1       75.94       85.66      3.32 o 
  -2   4   1      338.98      353.81      8.89 o 
  -1   4   1      767.06      697.75     13.14 o 
   0   4   1     1291.22     1148.75     18.26 o 
   1   4   1      210.01      184.56      7.28 o 
   2   4   1       14.63       25.09      0.86 o 
   3   4   1      185.80      199.56      7.89 o 
   4   4   1        6.41        5.87      0.74 o 
   5   4   1       19.11       16.99      1.00 o 
   6   4   1      134.18      123.96      5.04 o 
  -6   5   1       65.65       61.68      2.39 o 
  -5   5   1      331.62      279.29     12.44 o 
  -4   5   1       14.51       10.78      0.83 o 
  -3   5   1       28.78       34.44      1.02 o 
  -2   5   1      146.95      176.30      6.96 o 
  -1   5   1      288.33      330.17      6.09 o 
   0   5   1       80.10       55.00      1.57 o 
   1   5   1     1546.55     1496.93     43.13 o 
   2   5   1      307.62      309.82      9.71 o 
   3   5   1      114.70      115.59      3.76 o 
   4   5   1       35.32       33.17      1.16 o 
   5   5   1       13.03       10.31      0.97 o 
  -5   6   1       88.92       73.66      2.70 o 
  -4   6   1      123.13      121.76      4.51 o 
  -3   6   1      910.84      881.61     17.36 o 
  -2   6   1      683.37      698.50     14.12 o 
  -1   6   1       79.82       72.01      2.98 o 
   0   6   1      913.85      849.02     16.49 o 
   1   6   1       13.11       11.42      0.46 o 
   2   6   1      468.03      466.66     12.65 o 
   3   6   1      687.04      691.88     16.26 o 
   4   6   1       30.57       32.19      1.20 o 
   5   6   1        0.03        0.70      0.78 o 
  -5   7   1        8.05        5.33      0.92 o 
  -4   7   1        5.75        7.34      0.83 o 
  -3   7   1      259.63      275.06     10.76 o 
  -2   7   1      949.93      958.82     18.48 o 
  -1   7   1        2.41        1.53      0.39 o 
   0   7   1      189.17      184.34      7.93 o 
   1   7   1      222.17      199.70      7.82 o 
   2   7   1       13.59       15.12      0.83 o 
   3   7   1      282.16      272.18     10.89 o 
   4   7   1        1.63        1.71      0.76 o 
  -4   8   1        3.32        3.02      0.76 o 
  -3   8   1      102.43       99.84      3.75 o 
  -2   8   1        9.64       11.25      0.83 o 
  -1   8   1      136.00      127.65      3.70 o 
   0   8   1       20.57       20.27      0.63 o 
   1   8   1       74.43       60.98      1.56 o 
   2   8   1       22.70       19.93      0.97 o 
   3   8   1        1.33        0.97      0.72 o 
   4   8   1        0.97        0.00      0.82 o 
  -4   9   1       98.20      111.19      4.43 o 
  -3   9   1       28.55       33.55      1.25 o 
  -2   9   1       19.53       22.17      1.05 o 
  -1   9   1       60.34       56.48      1.48 o 
   0   9   1        1.82        5.08      0.52 o 
   1   9   1      187.27      187.24      6.76 o 
   2   9   1      117.17      140.85      5.46 o 
   3   9   1        8.46        7.11      0.91 o 
  -3  10   1       48.33       49.29      1.88 o 
  -2  10   1        9.57       10.84      0.94 o 
  -1  10   1       68.98       72.31      1.88 o 
   0  10   1      240.64      239.80     10.30 o 
   1  10   1       20.21       16.12      0.76 o 
   2  10   1       76.81       76.83      2.27 o 
  -1  11   1       13.09       11.24      0.72 o 
   0  11   1        9.82        8.15      0.68 o 
  -1 -11   2      141.39      157.91      6.99 o 
   0 -11   2       13.64       19.10      1.49 o 
   1 -11   2        0.13        0.02      0.63 o 
   2 -11   2      146.10      157.43      5.89 o 
  -2 -10   2       29.44       35.97      1.35 o 
  -1 -10   2        2.19        2.75      0.55 o 
   0 -10   2       68.46       76.72      2.17 o 
   1 -10   2       21.34       21.13      0.76 o 
   2 -10   2       48.14       54.02      1.81 o 
   3 -10   2      365.11      359.38     14.69 o 
  -3  -9   2        1.35        0.54      0.82 o 
  -2  -9   2      314.32      329.23     12.92 o 
  -1  -9   2       69.28       67.73      2.38 o 
   0  -9   2        0.40        0.25      0.41 o 
   1  -9   2       25.08       27.94      0.74 o 
   2  -9   2       18.09       17.40      0.93 o 
   3  -9   2       16.93       17.40      1.05 o 
   4  -9   2       10.34        7.63      0.97 o 
  -4  -8   2       13.20       13.39      1.06 o 
  -3  -8   2        4.98        5.87      0.81 o 
  -2  -8   2       29.72       31.91      1.09 o 
  -1  -8   2       37.04       34.90      0.96 o 
   0  -8   2       57.41       59.75      1.46 o 
   1  -8   2      828.63      803.29     12.00 o 
   2  -8   2        4.82        5.59      0.71 o 
   3  -8   2       88.98       89.25      3.31 o 
   4  -8   2        4.71        4.49      0.80 o 
   5  -8   2       14.45       18.43      1.18 o 
  -5  -7   2       22.03       24.55      1.32 o 
  -4  -7   2      532.03      551.16     16.61 o 
  -3  -7   2      143.55      147.26      5.68 o 
  -2  -7   2       17.66       17.14      0.86 o 
  -1  -7   2       54.77       56.72      4.30 o 
   0  -7   2        1.87        3.75      0.38 o 
   1  -7   2      610.51      525.97     18.46 o 
   2  -7   2      441.05      447.92     12.42 o 
   3  -7   2        5.36        4.75      0.66 o 
   4  -7   2        3.77        3.46      0.72 o 
   5  -7   2       28.93       27.37      1.25 o 
  -5  -6   2       11.07        9.66      1.06 o 
  -4  -6   2        3.32        4.69      0.80 o 
  -3  -6   2      210.53      196.59      6.58 o 
  -2  -6   2      355.24      346.05     10.46 o 
  -1  -6   2      322.67      307.39      6.55 o 
   0  -6   2      632.25      574.19      8.44 o 
   1  -6   2        4.91        3.10      0.34 o 
   2  -6   2      149.19      119.64      4.33 o 
   3  -6   2       99.94      103.58      3.83 o 
   4  -6   2      315.52      290.89     11.61 o 
   5  -6   2      137.79      163.08      5.69 o 
  -5  -5   2        5.47        6.28      0.91 o 
  -4  -5   2      736.58      721.14     17.23 o 
  -3  -5   2        0.06        1.28      0.58 o 
  -2  -5   2      239.25      241.62      7.89 o 
  -1  -5   2       29.36       36.23      0.83 o 
   0  -5   2     1271.60     1133.52     10.45 o 
   1  -5   2        2.76        2.87      0.45 o 
   2  -5   2        2.10        2.46      0.45 o 
   3  -5   2        0.96        0.00      0.52 o 
   4  -5   2        3.45        2.75      0.66 o 
   5  -5   2      146.79      150.33      5.45 o 
   6  -5   2       39.50       41.06      1.50 o 
  -6  -4   2        3.29        1.88      0.98 o 
  -5  -4   2       14.59       17.42      1.00 o 
  -4  -4   2        0.89        0.02      0.60 o 
  -3  -4   2        5.64        8.64      0.62 o 
  -2  -4   2     1394.36     1408.85     17.24 o 
  -1  -4   2        8.98       24.72      0.54 o 
   0  -4   2     2564.09     2071.67     12.37 o 
   1  -4   2      462.28      413.90      6.01 o 
   2  -4   2       41.08       52.16      2.03 o 
   3  -4   2      894.14      895.79     15.25 o 
   4  -4   2      351.38      326.56     10.83 o 
   5  -4   2       36.85       46.59      2.38 o 
   6  -4   2      120.63      126.84      5.03 o 
  -6  -3   2      205.62      174.18      6.33 o 
  -5  -3   2       50.47       46.06      1.73 o 
  -4  -3   2       86.52       88.99      3.50 o 
  -3  -3   2      416.23      405.70     10.62 o 
  -2  -3   2      623.68      673.36     11.17 o 
  -1  -3   2     1615.30     1621.19     10.26 o 
   0  -3   2      128.92      114.95      2.88 o 
   1  -3   2      740.73      713.53      9.42 o 
   2  -3   2      358.89      426.84      8.81 o 
   3  -3   2      124.25      144.12      6.26 o 
   4  -3   2      611.00      610.05     14.10 o 
   5  -3   2        7.42        7.77      0.82 o 
   6  -3   2      430.38      404.71     14.80 o 
  -6  -2   2      103.88       86.49      3.28 o 
  -5  -2   2      728.45      683.28     17.13 o 
  -4  -2   2       27.96       23.77      1.11 o 
  -3  -2   2      719.79      806.01     13.48 o 
  -2  -2   2     1027.19     1107.99     13.08 o 
  -1  -2   2      647.90      665.74     14.46 o 
   0  -2   2     2523.25     1926.71     16.93 o 
   1  -2   2      131.11      137.61      2.72 o 
   2  -2   2     1474.83     1617.69     15.51 o 
   3  -2   2      144.72      174.86      6.43 o 
   4  -2   2       14.04       17.94      0.82 o 
   5  -2   2      740.45      734.46     17.25 o 
   6  -2   2       55.48       49.26      1.59 o 
  -6  -1   2       34.02       33.41      1.30 o 
  -5  -1   2       10.01        9.79      0.82 o 
  -4  -1   2       76.91       76.98      2.46 o 
  -3  -1   2      966.95      973.59     14.26 o 
  -2  -1   2       28.19       29.84      0.93 o 
  -1  -1   2       74.58       51.96      2.65 o 
   0  -1   2      156.26      140.66      1.94 o 
   1  -1   2      258.52      225.20      3.09 o 
   2  -1   2     9313.01     9119.58     34.60 o 
   3  -1   2      999.99     1059.24     14.89 o 
   4  -1   2     1057.28     1037.06     17.45 o 
   5  -1   2      454.57      443.42     13.25 o 
   6  -1   2       72.44       60.62      2.70 o 
  -6   0   2       46.17       46.14      1.52 o 
  -5   0   2      118.75      103.76      3.65 o 
  -4   0   2       16.58       20.94      1.03 o 
  -3   0   2        0.03        0.27      0.40 o 
  -2   0   2     8673.94     8699.29     33.30 o 
  -1   0   2      144.52      162.25      2.57 o 
   0   0   2      460.03      436.85      3.06 o 
   1   0   2     3429.91     3690.29     19.46 o 
   2   0   2       22.64       27.39      0.85 o 
   3   0   2       85.84       90.90      3.22 o 
   4   0   2       86.31       95.40      2.93 o 
   5   0   2       24.31       20.73      0.99 o 
   6   0   2       24.23       28.83      1.28 o 
  -6   1   2      201.50      188.67      7.34 o 
  -5   1   2       87.78       84.30      3.19 o 
  -4   1   2       89.81       82.68      3.31 o 
  -3   1   2      793.35      775.26     12.66 o 
  -2   1   2     1071.38     1257.45     13.30 o 
  -1   1   2     6474.66     6189.70     31.86 o 
   0   1   2        8.22        8.28      0.20 o 
   1   1   2      294.16      332.38      3.93 o 
   2   1   2      235.79      251.05      6.28 o 
   3   1   2       73.78       88.15      2.72 o 
   4   1   2        7.53        8.54      0.71 o 
   5   1   2      288.98      281.31     11.18 o 
   6   1   2       21.75       19.19      1.16 o 
  -6   2   2        0.52        0.68      0.79 o 
  -5   2   2        3.93        2.30      0.69 o 
  -4   2   2       40.34       47.44      1.98 o 
  -3   2   2      994.48     1121.68     15.65 o 
  -2   2   2       19.86       29.38      1.04 o 
  -1   2   2     3105.36     3158.21     46.27 o 
   0   2   2      939.69      828.07     11.69 o 
   1   2   2    14054.99    11467.45     93.00 o 
   2   2   2      276.86      289.42      7.17 o 
   3   2   2       42.49       51.19      1.81 o 
   4   2   2      300.58      306.57     10.05 o 
   5   2   2      151.40      153.41      5.25 o 
   6   2   2      207.91      195.75      7.88 o 
  -6   3   2       54.46       41.58      1.72 o 
  -5   3   2      176.78      163.15      5.65 o 
  -4   3   2      398.55      418.04     12.02 o 
  -3   3   2     1038.65     1008.93     15.48 o 
  -2   3   2     1121.46     1229.30     14.92 o 
  -1   3   2     1138.40     1170.68     21.66 o 
   0   3   2      909.72      808.59      7.30 o 
   1   3   2      477.43      522.69      9.57 o 
   2   3   2      112.99      119.23      5.21 o 
   3   3   2        1.47        3.91      0.54 o 
   4   3   2      189.70      196.67      8.75 o 
   5   3   2       97.81       92.61      3.91 o 
   6   3   2        0.66        1.85      0.87 o 
  -6   4   2       15.46       13.96      1.11 o 
  -5   4   2      541.17      488.59     15.36 o 
  -4   4   2      757.62      777.90     16.26 o 
  -3   4   2      202.84      218.51      8.32 o 
  -2   4   2      673.74      730.96     12.61 o 
  -1   4   2      262.89      210.15      4.60 o 
   0   4   2      920.41      834.90      8.51 o 
   1   4   2     2663.55     2415.79     32.22 o 
   2   4   2      199.52      226.43      7.88 o 
   3   4   2      191.09      205.71      8.41 o 
   4   4   2       93.84       97.49      3.16 o 
   5   4   2       15.13        9.89      0.90 o 
   6   4   2        4.95        4.50      1.04 o 
  -6   5   2       33.84       28.17      1.34 o 
  -5   5   2        5.66        6.75      0.84 o 
  -4   5   2       30.07       33.50      1.11 o 
  -3   5   2       38.07       36.19      1.28 o 
  -2   5   2      576.79      577.64     12.52 o 
  -1   5   2      827.63      811.14     31.81 o 
   0   5   2       58.71       56.10      5.45 o 
   1   5   2       55.76       56.09      2.66 o 
   2   5   2      105.30      101.86      3.58 o 
   3   5   2     1140.44     1191.16     19.74 o 
   4   5   2      312.24      297.63     11.48 o 
   5   5   2       72.38       71.42      3.02 o 
  -5   6   2       72.19       60.14      2.17 o 
  -4   6   2       52.83       57.85      2.19 o 
  -3   6   2       59.50       75.44      2.58 o 
  -2   6   2        0.26        0.00      0.50 o 
  -1   6   2     2252.31     2073.99     48.52 o 
   0   6   2      443.64      375.81      7.28 o 
   1   6   2        9.45        9.34      0.45 o 
   2   6   2       18.89       22.62      0.89 o 
   3   6   2      189.62      178.00      5.79 o 
   4   6   2      346.25      332.59     13.29 o 
   5   6   2       13.51       10.39      1.04 o 
  -5   7   2      173.20      190.73      6.50 o 
  -4   7   2        0.51        3.13      0.76 o 
  -3   7   2       16.41       15.08      0.91 o 
  -2   7   2      139.41      131.07      5.28 o 
  -1   7   2      283.72      245.50      6.53 o 
   0   7   2     1107.53     1026.46     12.83 o 
   1   7   2        0.05        0.00      0.38 o 
   2   7   2       26.06       23.20      0.95 o 
   3   7   2       25.39       29.93      1.12 o 
   4   7   2        0.42        2.33      0.78 o 
  -4   8   2        2.28        1.31      0.75 o 
  -3   8   2       19.59       17.30      0.99 o 
  -2   8   2       72.39       69.54      2.30 o 
  -1   8   2        8.92        5.76      0.49 o 
   0   8   2      112.74      101.81      2.90 o 
   1   8   2        1.08        2.83      0.44 o 
   2   8   2      481.29      455.08     14.48 o 
   3   8   2       42.86       39.32      1.42 o 
   4   8   2       24.27       22.01      1.22 o 
  -4   9   2       84.52       85.13      3.33 o 
  -3   9   2        3.28        6.89      0.85 o 
  -2   9   2      271.36      289.86     12.14 o 
  -1   9   2       57.33       49.72      1.54 o 
   0   9   2       26.59       19.40      0.71 o 
   1   9   2       83.30       90.54      3.00 o 
   2   9   2       42.75       62.47      1.81 o 
   3   9   2       74.65       80.61      3.31 o 
  -3  10   2       64.39       62.41      2.67 o 
  -2  10   2       30.49       33.00      1.30 o 
  -1  10   2       40.86       36.79      1.20 o 
   0  10   2        2.85        5.79      0.58 o 
   1  10   2       57.65       63.65      1.63 o 
   2  10   2       34.49       39.27      1.73 o 
  -1 -11   3        6.37        7.51      0.68 o 
   0 -11   3      159.14      172.51     12.50 o 
   1 -11   3       43.92       44.67      1.22 o 
   2 -11   3       70.77       70.11      2.03 o 
  -3 -10   3       27.13       35.23      1.45 o 
  -2 -10   3       28.39       31.57      1.28 o 
  -1 -10   3      444.26      468.93     10.97 o 
   0 -10   3       31.37       32.13      1.09 o 
   1 -10   3       58.89       52.04      1.41 o 
   2 -10   3        5.88        5.66      0.82 o 
   3 -10   3        0.83        0.00      0.81 o 
  -3  -9   3        5.46        4.98      0.88 o 
  -2  -9   3       45.67       52.03      2.02 o 
  -1  -9   3       38.14       39.07      1.61 o 
   0  -9   3       74.46       73.59      1.72 o 
   1  -9   3        1.04        2.23      0.67 o 
   2  -9   3        0.02        1.85      0.63 o 
   3  -9   3        1.60        2.72      0.76 o 
   4  -9   3       35.69       35.98      1.39 o 
  -4  -8   3        0.58        0.20      0.75 o 
  -3  -8   3        4.42        2.90      0.75 o 
  -2  -8   3       16.82       15.00      0.85 o 
  -1  -8   3       28.78       25.65      1.59 o 
   0  -8   3       85.19       85.83      4.34 o 
   1  -8   3        0.65        0.04      0.44 o 
   2  -8   3     1039.90      979.02     19.09 o 
   3  -8   3       20.06       19.08      0.97 o 
   4  -8   3        4.32        5.64      0.85 o 
   5  -8   3       10.84        8.61      1.06 o 
  -5  -7   3      108.82      120.24      4.97 o 
  -4  -7   3      516.82      551.42     16.58 o 
  -3  -7   3       46.65       37.62      1.24 o 
  -2  -7   3     1567.95     1498.81     22.24 o 
  -1  -7   3      449.00      415.26     21.71 o 
   0  -7   3      100.00       93.43      2.32 o 
   1  -7   3        2.59        4.45      0.41 o 
   2  -7   3       43.56       48.36      1.63 o 
   3  -7   3       77.83       86.63      3.07 o 
   4  -7   3       46.17       53.41      1.95 o 
   5  -7   3       19.59       16.56      1.12 o 
  -5  -6   3      411.34      415.42     15.54 o 
  -4  -6   3       78.61       86.97      3.18 o 
  -3  -6   3      130.89      139.18      4.59 o 
  -2  -6   3      267.19      261.01      9.38 o 
  -1  -6   3      150.61      137.55     10.22 o 
   0  -6   3      444.49      414.38      7.14 o 
   1  -6   3       21.34       14.51      0.99 o 
   2  -6   3      996.06      982.45     16.77 o 
   3  -6   3       49.62       44.23      1.68 o 
   4  -6   3      173.41      184.36      9.31 o 
   5  -6   3      196.44      205.09      7.55 o 
  -5  -5   3       26.26       28.63      1.22 o 
  -4  -5   3       57.78       50.22      1.76 o 
  -3  -5   3        2.99        3.02      0.62 o 
  -2  -5   3      531.84      547.54     11.88 o 
  -1  -5   3       48.03       44.99      1.25 o 
   0  -5   3      113.01      111.44      3.03 o 
   1  -5   3      306.28      274.48      6.90 o 
   2  -5   3      347.24      362.57      9.67 o 
   3  -5   3      296.22      310.85      9.74 o 
   4  -5   3      268.87      241.12      9.99 o 
   5  -5   3        4.95        4.67      0.78 o 
   6  -5   3      272.05      261.60     13.19 o 
  -6  -4   3        4.47        5.03      0.98 o 
  -5  -4   3      192.27      196.72      6.54 o 
  -4  -4   3      231.64      226.69      9.93 o 
  -3  -4   3      636.88      643.09     13.59 o 
  -2  -4   3       28.01       31.25      1.09 o 
  -1  -4   3      164.89      156.98      5.27 o 
   0  -4   3     2250.43     1845.13     11.89 o 
   1  -4   3      641.80      638.39     11.25 o 
   2  -4   3     2283.57     2344.42     21.63 o 
   3  -4   3      172.74      167.23      7.05 o 
   4  -4   3       18.08       16.87      0.84 o 
   5  -4   3      120.92      124.43      4.56 o 
   6  -4   3       21.34       25.51      1.28 o 
  -6  -3   3       11.07       12.14      1.02 o 
  -5  -3   3       61.85       57.92      2.63 o 
  -4  -3   3      152.22      145.47      4.71 o 
  -3  -3   3        0.31        0.14      0.45 o 
  -2  -3   3       26.92       31.62      1.08 o 
  -1  -3   3       26.32       42.08      1.13 o 
   0  -3   3     5093.02     3955.37     15.07 o 
   1  -3   3     1161.66     1009.76     13.79 o 
   2  -3   3      256.62      258.38      7.16 o 
   3  -3   3      367.68      398.01     10.03 o 
   4  -3   3      662.00      696.75     14.89 o 
   5  -3   3        3.53        7.62      0.80 o 
   6  -3   3      111.08      124.30      4.88 o 
  -6  -2   3        1.65        1.54      0.81 o 
  -5  -2   3      248.50      246.68     10.58 o 
  -4  -2   3      435.21      414.46     11.50 o 
  -3  -2   3      187.45      195.34      7.26 o 
  -2  -2   3       78.44       81.32      2.56 o 
  -1  -2   3      153.38      154.44      3.17 o 
   0  -2   3      101.62       80.17      2.12 o 
   1  -2   3      257.82      250.39      4.76 o 
   2  -2   3       85.26       96.30      2.91 o 
   3  -2   3      667.17      714.50     12.77 o 
   4  -2   3      233.15      238.31      9.15 o 
   5  -2   3      306.26      322.42     11.78 o 
   6  -2   3      142.94      130.96      5.17 o 
  -6  -1   3        3.81        5.48      0.90 o 
  -5  -1   3       96.89      102.19      3.37 o 
  -4  -1   3       66.15       66.07      2.73 o 
  -3  -1   3      193.61      183.20      6.57 o 
  -2  -1   3       82.99       78.29      2.55 o 
  -1  -1   3    11604.31     9399.04    233.23 o 
   0  -1   3     3578.70     2615.07      9.36 o 
   1  -1   3      157.69      190.17      3.04 o 
   2  -1   3       21.40       28.36      1.00 o 
   3  -1   3      130.12      112.83      3.70 o 
   4  -1   3      359.70      384.94     11.30 o 
   5  -1   3        4.36        5.93      0.80 o 
   6  -1   3        2.62        2.20      0.82 o 
  -6   0   3       66.30       63.39      2.44 o 
  -5   0   3      174.16      171.35      5.92 o 
  -4   0   3       99.42       86.44      2.66 o 
  -3   0   3     2907.84     3182.93     25.43 o 
  -2   0   3      348.49      444.87      8.22 o 
  -1   0   3     9835.45     8560.60     68.61 o 
   0   0   3      120.60      134.57      2.32 o 
   1   0   3       75.81       93.58      2.28 o 
   2   0   3       40.45       34.71      1.13 o 
   3   0   3     1771.23     1886.47     19.74 o 
   4   0   3       60.71       71.27      2.70 o 
   5   0   3      984.61      963.39     19.65 o 
   6   0   3      480.26      456.32     16.33 o 
  -6   1   3       36.28       33.41      1.39 o 
  -5   1   3      593.36      558.01     15.02 o 
  -4   1   3      975.94     1001.72     17.65 o 
  -3   1   3       42.76       52.14      1.49 o 
  -2   1   3      298.04      338.27      7.47 o 
  -1   1   3     3746.45     3776.19     13.62 o 
   0   1   3     1786.58     1629.75      8.01 o 
   1   1   3      264.63      324.00      4.27 o 
   2   1   3      473.18      538.44      9.30 o 
   3   1   3       86.00      110.69      3.73 o 
   4   1   3      353.93      349.86     10.84 o 
   5   1   3       52.72       44.99      1.26 o 
   6   1   3        0.22        0.40      0.82 o 
  -6   2   3      101.48       90.78      3.34 o 
  -5   2   3       64.37       64.16      2.60 o 
  -4   2   3      152.15      140.85      5.47 o 
  -3   2   3     2000.71     2150.62      5.03 o 
  -2   2   3       30.47       20.31      0.80 o 
  -1   2   3       27.00       26.51      0.63 o 
   0   2   3      465.47      408.65      4.89 o 
   1   2   3      253.15      254.12      4.36 o 
   2   2   3      168.42      235.27      6.83 o 
   3   2   3     2180.07     2242.64     22.84 o 
   4   2   3      154.76      151.90      5.53 o 
   5   2   3       89.86       80.21      3.22 o 
   6   2   3       47.74       44.57      1.64 o 
  -6   3   3        2.72        3.45      0.94 o 
  -5   3   3        0.02        0.00      0.70 o 
  -4   3   3      189.59      199.75      8.74 o 
  -3   3   3      193.97      220.75      7.76 o 
  -2   3   3      529.85      616.64     11.22 o 
  -1   3   3       72.35       82.84      3.01 o 
   0   3   3      973.65      810.64      7.75 o 
   1   3   3     1681.29     1569.63     13.17 o 
   2   3   3     1915.89     2086.55     20.63 o 
   3   3   3      483.62      535.14     12.33 o 
   4   3   3      655.87      670.56     16.10 o 
   5   3   3      335.54      332.28     12.60 o 
   6   3   3        5.52        3.21      0.93 o 
  -6   4   3       78.16       75.48      2.88 o 
  -5   4   3       24.84       23.94      1.10 o 
  -4   4   3        0.04        1.38      0.61 o 
  -3   4   3      215.41      220.96      8.51 o 
  -2   4   3     1662.92     1622.47     19.25 o 
  -1   4   3      293.78      271.59      5.42 o 
   0   4   3      270.66      222.02      5.67 o 
   1   4   3      346.42      353.23     12.13 o 
   2   4   3      274.92      288.86      8.77 o 
   3   4   3      354.62      400.73     11.56 o 
   4   4   3       42.50       39.90      2.03 o 
   5   4   3       49.23       45.80      1.73 o 
  -6   5   3       23.74       27.75      1.37 o 
  -5   5   3       26.11       26.75      1.38 o 
  -4   5   3      737.29      742.03     17.12 o 
  -3   5   3      347.39      330.73     10.48 o 
  -2   5   3        4.88       18.84      0.75 o 
  -1   5   3     1505.22     1377.51     35.17 o 
   0   5   3      820.27      633.18     16.95 o 
   1   5   3        8.09       11.84      0.43 o 
   2   5   3      516.72      508.83     12.30 o 
   3   5   3       52.43       64.42      2.10 o 
   4   5   3        0.30        0.51      0.67 o 
   5   5   3      577.28      545.69     17.66 o 
  -5   6   3      107.04      108.95      4.46 o 
  -4   6   3      185.63      187.59      6.65 o 
  -3   6   3       14.05       18.95      0.91 o 
  -2   6   3       15.72       19.78      0.83 o 
  -1   6   3        7.46        7.86      0.48 o 
   0   6   3     1147.41      980.77     11.60 o 
   1   6   3      600.66      546.36     12.59 o 
   2   6   3       65.61       71.93      2.64 o 
   3   6   3      154.26      166.98      5.62 o 
   4   6   3        5.18        6.06      0.83 o 
   5   6   3       23.08       24.12      1.24 o 
  -5   7   3        0.14        0.00      0.79 o 
  -4   7   3      530.28      520.13     15.91 o 
  -3   7   3        3.19        3.74      0.72 o 
  -2   7   3      386.62      384.74     12.07 o 
  -1   7   3       92.19       83.62      4.46 o 
   0   7   3        0.79        0.48      0.39 o 
   1   7   3       43.49       45.72      1.21 o 
   2   7   3       16.10       17.00      0.89 o 
   3   7   3       30.56       33.49      1.19 o 
   4   7   3        6.92        5.07      0.93 o 
  -4   8   3        1.70        1.62      0.75 o 
  -3   8   3      228.09      250.65     11.40 o 
  -2   8   3      146.62      146.15      5.64 o 
  -1   8   3       25.35       17.95      0.65 o 
   0   8   3       17.22       14.30      0.60 o 
   1   8   3        1.02        1.18      0.44 o 
   2   8   3      145.57      159.23      5.40 o 
   3   8   3      110.50      125.91      5.27 o 
   4   8   3      135.21      153.38      5.52 o 
  -3   9   3       72.13       72.60      2.89 o 
  -2   9   3        3.19        3.57      0.76 o 
  -1   9   3      203.11      207.74      4.90 o 
   0   9   3       20.16       21.32      0.73 o 
   1   9   3      172.77      167.17     14.38 o 
   2   9   3      112.41      108.70      4.60 o 
   3   9   3       22.28       19.37      1.18 o 
  -2  10   3      134.38      137.23      5.96 o 
  -1  10   3       40.04       41.37      1.08 o 
   0  10   3       33.35       32.51      0.92 o 
   1  10   3        2.96        4.56      0.68 o 
   2  10   3        0.00        0.00      0.76 o 
  -1 -11   4       27.36       34.99      3.12 o 
   0 -11   4      440.36      486.11     19.33 o 
   1 -11   4       10.50       10.40      0.70 o 
   2 -11   4       75.82       86.73      3.88 o 
  -3 -10   4        0.30        2.02      0.89 o 
  -2 -10   4        9.47        9.21      0.94 o 
  -1 -10   4      181.62      201.56      5.14 o 
   0 -10   4       39.18       45.12      3.80 o 
   1 -10   4      277.57      269.33      8.64 o 
   2 -10   4       17.66       19.67      1.07 o 
   3 -10   4        9.97        9.97      1.00 o 
  -3  -9   4       21.92       35.58      1.49 o 
  -2  -9   4       45.25       46.12      1.59 o 
  -1  -9   4        5.70        4.02      0.51 o 
   0  -9   4       39.68       40.14      1.34 o 
   1  -9   4       53.98       54.42      1.35 o 
   2  -9   4       72.38       70.69      2.12 o 
   3  -9   4      136.36      143.70      5.04 o 
   4  -9   4        0.34        1.41      0.79 o 
  -4  -8   4       30.72       25.41      1.23 o 
  -3  -8   4        1.27        1.29      0.68 o 
  -2  -8   4      106.03      115.25      4.90 o 
  -1  -8   4      279.99      275.07      7.77 o 
   0  -8   4      105.67      109.58      2.89 o 
   1  -8   4       44.06       39.73      1.02 o 
   2  -8   4      169.23      165.81      5.77 o 
   3  -8   4       69.00       80.81      2.69 o 
   4  -8   4      349.16      375.64     13.81 o 
   5  -8   4       17.74       20.79      1.24 o 
  -5  -7   4        2.02        2.64      0.95 o 
  -4  -7   4        3.08        3.99      0.82 o 
  -3  -7   4       96.50       99.08      3.29 o 
  -2  -7   4       38.42       33.48      1.24 o 
  -1  -7   4        2.43        1.07      0.47 o 
   0  -7   4      830.44      723.61     17.75 o 
   1  -7   4      420.86      391.45      7.80 o 
   2  -7   4       27.70       27.48      0.96 o 
   3  -7   4       37.55       30.81      1.11 o 
   4  -7   4      126.96      120.31      4.15 o 
   5  -7   4        2.10        0.00      0.80 o 
  -5  -6   4      104.56      105.51      4.02 o 
  -4  -6   4       66.92       71.66      2.55 o 
  -3  -6   4       27.07       29.55      1.13 o 
  -2  -6   4      601.76      623.48     14.14 o 
  -1  -6   4      346.72      340.65      6.91 o 
   0  -6   4      718.04      634.02      8.91 o 
   1  -6   4       30.51       38.52      0.87 o 
   2  -6   4      451.88      489.37     12.08 o 
   3  -6   4       79.34       73.65      3.04 o 
   4  -6   4       19.66       23.37      1.00 o 
   5  -6   4        8.33        4.84      0.86 o 
  -5  -5   4       25.36       24.35      1.20 o 
  -4  -5   4       14.94       16.10      0.92 o 
  -3  -5   4       71.85       86.81      3.20 o 
  -2  -5   4        0.05        0.67      0.44 o 
  -1  -5   4      282.94      287.79      5.80 o 
   0  -5   4      370.46      330.77      8.12 o 
   1  -5   4      510.13      469.95      7.15 o 
   2  -5   4      640.19      619.00     12.44 o 
   3  -5   4      790.50      780.69     15.11 o 
   4  -5   4        5.18        5.27      0.70 o 
   5  -5   4       14.81       14.05      0.95 o 
   6  -5   4      220.17      196.47      7.45 o 
  -6  -4   4        9.85        8.44      1.03 o 
  -5  -4   4      137.75      147.38      5.27 o 
  -4  -4   4      373.61      360.66     12.18 o 
  -3  -4   4      273.59      268.28      9.08 o 
  -2  -4   4      298.96      306.53      8.53 o 
  -1  -4   4     1723.86     1612.17     18.72 o 
   0  -4   4      859.03      740.45      7.97 o 
   1  -4   4     1099.71      972.27      9.88 o 
   2  -4   4      109.71       85.78      3.02 o 
   3  -4   4        1.82        2.64      0.53 o 
   4  -4   4       52.59       50.63      1.89 o 
   5  -4   4        0.37        1.66      0.69 o 
   6  -4   4      156.43      172.41      6.39 o 
  -6  -3   4        3.61        3.29      0.94 o 
  -5  -3   4        2.52        3.10      0.76 o 
  -4  -3   4       22.20       27.83      1.10 o 
  -3  -3   4     1907.50     1955.29     21.92 o 
  -2  -3   4      101.30       99.54      3.16 o 
  -1  -3   4      247.51      227.81      4.48 o 
   0  -3   4      240.78      227.27      7.89 o 
   1  -3   4      192.80      199.61      5.17 o 
   2  -3   4      755.75      800.41     12.20 o 
   3  -3   4      351.97      373.99      9.64 o 
   4  -3   4      202.17      204.86      8.62 o 
   5  -3   4       52.42       50.86      2.19 o 
   6  -3   4       61.54       63.85      2.15 o 
  -6  -2   4       83.60       69.31      2.79 o 
  -5  -2   4       79.61       74.93      2.85 o 
  -4  -2   4        4.18        3.69      0.65 o 
  -3  -2   4       58.75       58.96      1.98 o 
  -2  -2   4       63.53       67.13      2.08 o 
  -1  -2   4      836.72      850.79      7.23 o 
   0  -2   4     1313.32     1069.99      7.48 o 
   1  -2   4      747.64      698.03      6.54 o 
   2  -2   4      352.50      423.26      8.71 o 
   3  -2   4       58.67       64.86      2.34 o 
   4  -2   4      248.00      252.22      9.37 o 
   5  -2   4      591.02      579.21     15.40 o 
   6  -2   4       11.91       12.78      1.03 o 
  -6  -1   4      189.33      166.79      6.04 o 
  -5  -1   4      507.89      471.82     14.28 o 
  -4  -1   4      725.17      706.22     14.85 o 
  -3  -1   4      217.97      252.75      8.14 o 
  -2  -1   4       41.69       45.70      1.62 o 
  -1  -1   4       49.78       65.03      1.71 o 
   0  -1   4     1674.65     1397.00     11.54 o 
   1  -1   4     2125.97     2045.58     16.53 o 
   2  -1   4      348.43      379.75      8.26 o 
   3  -1   4     1562.28     1775.55     19.90 o 
   4  -1   4      324.02      345.44     10.47 o 
   5  -1   4      148.37      156.77      5.60 o 
   6  -1   4        9.05       12.52      1.02 o 
  -6   0   4      141.45      128.93      4.61 o 
  -5   0   4      336.72      324.48     11.95 o 
  -4   0   4      787.06      807.30     15.94 o 
  -3   0   4       23.99       25.02      0.73 o 
  -2   0   4      500.29      532.05      9.13 o 
  -1   0   4     5188.35     5321.62     25.42 o 
   0   0   4      866.88      860.11      6.19 o 
   1   0   4     3604.73     3652.51     14.01 o 
   2   0   4     1586.61     1884.78     17.10 o 
   3   0   4     1806.21     1923.62     20.47 o 
   4   0   4        1.63        1.94      0.59 o 
   5   0   4       15.92       19.75      1.00 o 
   6   0   4       86.84       92.65      3.72 o 
  -6   1   4        1.33        1.58      0.83 o 
  -5   1   4      253.59      226.16      6.79 o 
  -4   1   4       96.87      112.24      3.79 o 
  -3   1   4      632.72      739.04     12.91 o 
  -2   1   4      162.63      196.15      6.02 o 
  -1   1   4      187.89      229.78      7.44 o 
   0   1   4      627.51      794.63      6.37 o 
   1   1   4     4878.97     5515.79     24.54 o 
   2   1   4      460.67      548.23      9.83 o 
   3   1   4     2158.89     2283.60     22.84 o 
   4   1   4      281.96      281.72     10.43 o 
   5   1   4      123.96      118.94      4.37 o 
   6   1   4       23.57       19.50      1.22 o 
  -6   2   4      172.81      173.24      5.90 o 
  -5   2   4       30.06       24.95      1.06 o 
  -4   2   4       72.69       63.38      2.18 o 
  -3   2   4       41.78       39.99      1.27 o 
  -2   2   4      729.39      813.68     12.29 o 
  -1   2   4     2591.84     2666.38     15.46 o 
   0   2   4     4167.66     3152.41     14.15 o 
   1   2   4       88.10      105.53      3.06 o 
   2   2   4      403.06      471.00      9.83 o 
   3   2   4       58.35       65.68      1.97 o 
   4   2   4       44.10       46.40      1.44 o 
   5   2   4        6.26        5.59      0.81 o 
   6   2   4       91.28       86.84      3.80 o 
  -6   3   4       27.32       22.19      1.29 o 
  -5   3   4       88.79       90.81      3.46 o 
  -4   3   4       30.09       29.05      1.00 o 
  -3   3   4      411.96      384.44     10.43 o 
  -2   3   4     2187.51     2252.82     21.40 o 
  -1   3   4       48.65       40.42      0.96 o 
   0   3   4     1303.37     1107.66     22.14 o 
   1   3   4      784.23      733.35      8.19 o 
   2   3   4      251.48      308.50      8.61 o 
   3   3   4      653.82      667.21     13.87 o 
   4   3   4      176.01      182.32      6.32 o 
   5   3   4      318.45      326.02     12.17 o 
   6   3   4        0.07        1.69      0.91 o 
  -6   4   4      112.19      101.97      4.06 o 
  -5   4   4        7.49        6.78      0.82 o 
  -4   4   4       35.95       34.88      1.19 o 
  -3   4   4      106.95      109.45      3.76 o 
  -2   4   4       14.97       19.77      0.72 o 
  -1   4   4     1339.74     1397.22     19.35 o 
   0   4   4      243.40      214.83      5.26 o 
   1   4   4      572.61      574.63      7.98 o 
   2   4   4      346.38      372.30     10.17 o 
   3   4   4      220.84      258.10      9.21 o 
   4   4   4       39.51       40.20      1.39 o 
   5   4   4      116.41      118.23      4.31 o 
  -5   5   4       69.79       55.90      2.33 o 
  -4   5   4       65.88       76.42      2.12 o 
  -3   5   4       44.29       44.30      1.63 o 
  -2   5   4       20.36       29.71      0.89 o 
  -1   5   4      144.26      150.48      4.76 o 
   0   5   4      196.56      178.95      5.07 o 
   1   5   4     1375.98     1186.47     59.03 o 
   2   5   4      394.53      426.66     11.83 o 
   3   5   4       19.06       19.75      0.94 o 
   4   5   4       92.14       97.04      3.83 o 
   5   5   4       17.08       13.84      1.07 o 
  -5   6   4       17.82       16.49      1.12 o 
  -4   6   4      101.79      109.89      4.12 o 
  -3   6   4     2394.37     2438.65     30.27 o 
  -2   6   4       24.18       28.78      0.97 o 
  -1   6   4        1.95        5.15      0.99 o 
   0   6   4      637.70      538.51      9.21 o 
   1   6   4       13.45        8.90      0.49 o 
   2   6   4      814.94      803.81     16.67 o 
   3   6   4       42.78       42.01      1.62 o 
   4   6   4       12.00       14.97      1.04 o 
   5   6   4       17.51       17.18      1.20 o 
  -5   7   4        5.79        4.96      0.94 o 
  -4   7   4       23.00       22.35      1.12 o 
  -3   7   4       62.10       62.43      2.55 o 
  -2   7   4      246.09      252.13     10.21 o 
  -1   7   4       29.63       30.59      0.97 o 
   0   7   4      102.20       99.71      2.54 o 
   1   7   4      105.10       96.12      3.34 o 
   2   7   4       33.72       33.30      1.24 o 
   3   7   4        5.05        6.02      0.80 o 
   4   7   4      190.63      197.73      7.42 o 
  -4   8   4       94.59       81.45      3.15 o 
  -3   8   4       75.84       73.93      3.04 o 
  -2   8   4       64.74       65.14      2.32 o 
  -1   8   4        0.85        0.93      0.47 o 
   0   8   4      353.39      299.46      8.02 o 
   1   8   4       15.83       27.97      1.64 o 
   2   8   4       18.44       21.48      1.07 o 
   3   8   4       91.05       92.08      3.71 o 
  -3   9   4        1.67        1.93      0.83 o 
  -2   9   4        9.11        6.61      0.87 o 
  -1   9   4      367.88      379.21      9.79 o 
   0   9   4        0.25        1.77      0.50 o 
   1   9   4      241.62      237.14     13.83 o 
   2   9   4       25.52       23.92      1.20 o 
   3   9   4       20.95       21.55      1.23 o 
  -2  10   4       35.65       38.97      1.63 o 
  -1  10   4       45.68       38.12      1.06 o 
   0  10   4       61.65       60.00      1.88 o 
   1  10   4       30.21       23.31      0.86 o 
  -1 -11   5        7.58        5.95      1.54 o 
   0 -11   5       82.12       86.92      2.55 o 
   1 -11   5      185.84      205.01      5.32 o 
   2 -11   5      115.60      115.68      4.82 o 
  -2 -10   5      116.79      123.65      4.41 o 
  -1 -10   5       20.53       21.29      0.79 o 
   0 -10   5       89.22      103.00      3.57 o 
   1 -10   5       22.69       18.98      0.80 o 
   2 -10   5      155.79      171.81      6.56 o 
   3 -10   5        3.49        3.78      0.84 o 
  -3  -9   5        6.50        7.98      0.96 o 
  -2  -9   5      106.98      102.80      3.83 o 
  -1  -9   5        0.46        0.44      0.45 o 
   0  -9   5        8.23        5.40      0.51 o 
   1  -9   5       37.05       39.74      1.82 o 
   2  -9   5       25.82       30.09      1.11 o 
   3  -9   5       27.19       26.49      1.20 o 
   4  -9   5      117.66      140.92      4.93 o 
  -4  -8   5        4.86        4.46      0.85 o 
  -3  -8   5       17.73       26.03      1.13 o 
  -2  -8   5      140.29      156.08      5.29 o 
  -1  -8   5        1.79        4.14      0.99 o 
   0  -8   5     2058.86     1955.91     48.29 o 
   1  -8   5       12.25       12.09      0.57 o 
   2  -8   5        7.79        9.16      0.77 o 
   3  -8   5        0.65        0.69      0.64 o 
   4  -8   5       75.64       73.54      2.76 o 
   5  -8   5        0.76        3.41      0.89 o 
  -5  -7   5        5.39        7.66      1.05 o 
  -4  -7   5      304.22      319.95     13.44 o 
  -3  -7   5      123.10      114.55      4.37 o 
  -2  -7   5      103.21      113.79      3.80 o 
  -1  -7   5       23.76       27.27      1.57 o 
   0  -7   5      159.05      152.13      7.13 o 
   1  -7   5      229.21      224.68     11.69 o 
   2  -7   5       12.95       15.27      0.78 o 
   3  -7   5        3.72        5.28      0.72 o 
   4  -7   5      122.26      149.85      5.76 o 
   5  -7   5        0.17        0.82      0.88 o 
  -5  -6   5      306.28      299.81     14.27 o 
  -4  -6   5        2.08        2.12      0.71 o 
  -3  -6   5      113.09      111.24      4.00 o 
  -2  -6   5      179.25      189.23      7.93 o 
  -1  -6   5      262.53      258.18     14.46 o 
   0  -6   5       90.19       68.03      1.77 o 
   1  -6   5       21.70       21.74      0.93 o 
   2  -6   5       31.96       37.36      1.37 o 
   3  -6   5      136.16      150.40      4.94 o 
   4  -6   5       43.01       46.36      1.93 o 
   5  -6   5       12.89       12.59      1.00 o 
  -5  -5   5        9.38       12.16      1.03 o 
  -4  -5   5      265.50      317.33     11.55 o 
  -3  -5   5      313.93      301.46     10.71 o 
  -2  -5   5       84.43      103.47      3.89 o 
  -1  -5   5     1995.93     1857.93     33.74 o 
   0  -5   5      266.69      235.95      5.42 o 
   1  -5   5      122.63      113.33      2.61 o 
   2  -5   5     1108.53     1076.15     16.62 o 
   3  -5   5      455.82      468.39     12.24 o 
   4  -5   5      175.89      219.70      9.84 o 
   5  -5   5      173.97      199.19      7.16 o 
   6  -5   5       22.92       20.92      1.23 o 
  -6  -4   5        9.86        8.02      1.03 o 
  -5  -4   5        9.43        7.21      0.88 o 
  -4  -4   5      113.66      110.95      4.04 o 
  -3  -4   5      621.99      626.19     13.85 o 
  -2  -4   5     1064.87     1082.10     15.91 o 
  -1  -4   5       16.40       18.15      0.47 o 
   0  -4   5      138.78      114.87      3.57 o 
   1  -4   5       15.30       20.78      0.62 o 
   2  -4   5      410.69      371.15      9.52 o 
   3  -4   5     1356.01     1402.82     19.52 o 
   4  -4   5        8.16        6.49      0.72 o 
   5  -4   5      115.10      114.09      4.43 o 
   6  -4   5       98.46       92.98      3.23 o 
  -6  -3   5      408.68      331.77     13.99 o 
  -5  -3   5       41.86       41.57      1.96 o 
  -4  -3   5      353.62      345.53     11.37 o 
  -3  -3   5      187.53      179.67      7.58 o 
  -2  -3   5       49.41       50.74      1.78 o 
  -1  -3   5     2435.56     2369.22     44.48 o 
   0  -3   5       21.52       29.84      0.72 o 
   1  -3   5       14.40       18.47      0.52 o 
   2  -3   5        0.68        0.69      0.38 o 
   3  -3   5       11.63       14.01      0.71 o 
   4  -3   5       14.68       14.94      0.81 o 
   5  -3   5      144.31      134.91      5.69 o 
   6  -3   5        3.91        4.03      0.86 o 
  -6  -2   5       54.31       48.30      1.78 o 
  -5  -2   5       71.11       64.28      1.97 o 
  -4  -2   5       95.06       98.93      3.72 o 
  -3  -2   5      225.86      242.49      8.07 o 
  -2  -2   5      260.57      293.48      7.84 o 
  -1  -2   5      657.19      636.19      6.78 o 
   0  -2   5      493.22      444.36      7.07 o 
   1  -2   5     4196.26     3578.76    115.25 o 
   2  -2   5     2381.55     2623.86     21.86 o 
   3  -2   5     1207.44     1328.98     18.15 o 
   4  -2   5        2.86        3.43      0.64 o 
   5  -2   5      134.49      129.99      4.65 o 
   6  -2   5       46.19       45.36      1.90 o 
  -6  -1   5      193.43      169.25      5.58 o 
  -5  -1   5       90.16       84.85      3.71 o 
  -4  -1   5       37.31       35.76      1.07 o 
  -3  -1   5      821.88      824.60     13.86 o 
  -2  -1   5      824.57      886.98     12.43 o 
  -1  -1   5     1357.58     1479.57      9.71 o 
   0  -1   5      321.49      340.95      4.53 o 
   1  -1   5     2414.64     2208.03     44.12 o 
   2  -1   5      127.16      110.98      4.88 o 
   3  -1   5       78.10       87.41      2.84 o 
   4  -1   5       61.04       71.74      2.70 o 
   5  -1   5      467.75      461.17     14.19 o 
   6  -1   5       14.48       13.37      1.05 o 
  -6   0   5        7.56        5.29      0.93 o 
  -5   0   5       91.78       93.41      3.50 o 
  -4   0   5      599.09      563.89     13.60 o 
  -3   0   5      438.04      510.87     11.01 o 
  -2   0   5     1399.86     1488.26     15.89 o 
  -1   0   5      100.88      141.66      3.26 o 
   0   0   5       15.12       19.77      0.69 o 
   1   0   5     1571.04     1660.88     46.21 o 
   2   0   5      356.21      439.98      8.94 o 
   3   0   5      900.21     1004.61     15.37 o 
   4   0   5      267.27      313.08     10.93 o 
   5   0   5       72.32       71.28      2.33 o 
   6   0   5        5.06        5.73      0.94 o 
  -6   1   5       18.47       13.72      1.07 o 
  -5   1   5       12.33        7.38      0.83 o 
  -4   1   5      649.25      632.01     14.76 o 
  -3   1   5      243.81      281.34      8.57 o 
  -2   1   5      411.43      423.02      8.97 o 
  -1   1   5       34.04       21.73      0.49 o 
   0   1   5     2928.69     3098.30     13.94 o 
   1   1   5      163.18      230.95      4.33 o 
   2   1   5      378.35      503.58      9.80 o 
   3   1   5      117.03       99.62      3.48 o 
   4   1   5      198.20      195.03      5.91 o 
   5   1   5      498.38      491.13     15.08 o 
   6   1   5       81.86       78.59      3.15 o 
  -6   2   5       54.56       51.24      1.76 o 
  -4   2   5       48.30       38.49      1.39 o 
  -3   2   5      137.78      143.45      6.31 o 
  -2   2   5     1189.81     1379.83     16.36 o 
  -1   2   5      214.50      247.00      9.18 o 
   0   2   5      314.47      331.38      5.24 o 
   1   2   5     1265.98     1475.32     24.48 o 
   2   2   5        4.58       15.16      0.62 o 
   3   2   5     1088.96     1141.71     18.02 o 
   4   2   5      533.81      577.24     14.71 o 
   5   2   5        7.72        7.54      0.86 o 
   6   2   5      246.72      256.45      8.59 o 
  -6   3   5      238.56      227.54      7.73 o 
  -5   3   5      240.92      235.30     10.99 o 
  -4   3   5      352.44      411.53     12.58 o 
  -3   3   5      216.90      230.75      8.31 o 
  -2   3   5       72.01       99.30      3.26 o 
  -1   3   5      229.68      227.68      4.81 o 
   0   3   5     1379.24     1122.54     10.15 o 
   1   3   5      456.70      526.26     14.19 o 
   2   3   5     1405.44     1508.30     19.23 o 
   3   3   5      171.71      181.55      8.38 o 
   4   3   5       29.91       31.25      1.08 o 
   5   3   5       18.39       16.72      1.04 o 
  -6   4   5       12.90       11.35      1.10 o 
  -5   4   5      145.76      128.30      5.22 o 
  -4   4   5        0.16        0.00      0.65 o 
  -3   4   5      301.65      323.02     10.49 o 
  -2   4   5      714.78      788.88     14.76 o 
  -1   4   5       43.26       47.21      2.32 o 
   0   4   5      548.88      496.51     14.33 o 
   1   4   5      138.49      121.45     10.18 o 
   2   4   5      154.85      151.55      4.79 o 
   3   4   5      175.28      192.29      5.85 o 
   4   4   5       35.17       38.57      1.30 o 
   5   4   5        1.19        1.12      0.79 o 
  -5   5   5       21.52       21.50      1.20 o 
  -4   5   5       33.66       37.82      1.20 o 
  -3   5   5       12.80       15.61      0.83 o 
  -2   5   5      116.09      102.96      4.20 o 
  -1   5   5      287.61      263.41      7.56 o 
   0   5   5      101.37       98.24      2.30 o 
   1   5   5       26.18       28.00      0.67 o 
   2   5   5      210.93      198.39      8.89 o 
   3   5   5     1644.38     1692.44     25.01 o 
   4   5   5       58.51       63.12      1.76 o 
   5   5   5       10.75        8.40      0.99 o 
  -5   6   5       89.32       80.62      3.01 o 
  -4   6   5      249.31      256.61     10.86 o 
  -3   6   5      134.56      121.90      4.49 o 
  -2   6   5      844.17      873.74     17.43 o 
  -1   6   5      979.16      890.90     27.94 o 
   0   6   5      177.34      162.20      3.94 o 
   1   6   5      110.88      110.84      2.97 o 
   2   6   5       85.81       86.33      3.39 o 
   3   6   5       55.66       56.48      2.19 o 
   4   6   5       27.93       27.54      1.22 o 
  -4   7   5       91.16       85.22      2.85 o 
  -3   7   5      220.96      220.89     10.87 o 
  -2   7   5        0.09        0.00      0.61 o 
  -1   7   5      169.01      174.47      4.92 o 
   0   7   5       11.15        9.11      0.59 o 
   1   7   5      364.84      332.18     11.41 o 
   2   7   5       34.50       32.00      1.14 o 
   3   7   5       28.62       26.26      1.13 o 
   4   7   5       48.62       52.56      1.63 o 
  -4   8   5       62.52       66.59      2.31 o 
  -3   8   5        0.50        2.30      0.77 o 
  -2   8   5       28.95       32.68      1.21 o 
  -1   8   5        2.25        2.24      0.65 o 
   0   8   5        0.92        0.57      0.48 o 
   1   8   5       80.41       69.93      1.67 o 
   2   8   5      123.75      120.88      5.06 o 
   3   8   5       15.38       13.19      1.07 o 
  -3   9   5      350.70      358.97     14.69 o 
  -2   9   5        7.44        7.46      0.91 o 
  -1   9   5       36.49       31.15      2.47 o 
   0   9   5      190.46      184.31      4.83 o 
   1   9   5      110.18      108.89      3.35 o 
   2   9   5        4.89        3.41      0.83 o 
  -1  10   5        0.51        1.20      0.88 o 
   0  10   5        1.76        2.96      0.61 o 
   1  10   5       35.39       34.46      2.05 o 
  -1 -11   6       15.82       20.22      1.06 o 
   0 -11   6       31.94       26.91      0.91 o 
   1 -11   6        1.97        1.93      0.62 o 
   2 -11   6        7.53        9.80      1.05 o 
  -2 -10   6      106.22      114.60      4.98 o 
  -1 -10   6      208.98      228.03     17.31 o 
   0 -10   6        1.45        2.79      0.83 o 
   1 -10   6       26.52       23.89      0.79 o 
   2 -10   6       82.03       81.95      3.54 o 
   3 -10   6        0.09        0.31      0.79 o 
  -3  -9   6       13.84       23.51      1.15 o 
  -2  -9   6        6.98        7.11      0.87 o 
  -1  -9   6       62.46       55.79      3.29 o 
   0  -9   6      205.50      190.70      6.90 o 
   1  -9   6      388.39      415.06     19.28 o 
   2  -9   6        7.75        6.43      0.76 o 
   3  -9   6       21.72       24.70      1.17 o 
   4  -9   6       76.52       69.93      3.25 o 
  -4  -8   6        2.67        0.93      0.78 o 
  -3  -8   6      186.10      169.10      6.06 o 
  -2  -8   6        0.03        1.61      0.60 o 
  -1  -8   6      378.35      385.07     18.77 o 
   0  -8   6        5.19        7.37      0.52 o 
   1  -8   6       76.34       77.37      2.07 o 
   2  -8   6      352.91      339.04     11.81 o 
   3  -8   6       56.20       60.86      2.91 o 
   4  -8   6        8.89       12.06      0.99 o 
  -4  -7   6       21.35       21.90      1.27 o 
  -3  -7   6      147.09      158.81      6.02 o 
  -2  -7   6      561.61      585.70     15.09 o 
  -1  -7   6        2.79        4.12      1.15 o 
   0  -7   6        4.30        8.30      1.41 o 
   1  -7   6      756.64      685.42     10.76 o 
   2  -7   6       83.93       86.69      3.16 o 
   3  -7   6      128.95      129.85      5.16 o 
   4  -7   6      175.49      168.30      6.43 o 
   5  -7   6        0.65        0.00      0.85 o 
  -5  -6   6        3.15        4.69      0.97 o 
  -4  -6   6        8.39        8.38      0.88 o 
  -3  -6   6       43.65       47.04      1.69 o 
  -2  -6   6       18.85       22.48      0.95 o 
  -1  -6   6      257.93      254.53      6.21 o 
   0  -6   6        3.19        1.29      0.32 o 
   1  -6   6       15.81       18.44      1.04 o 
   2  -6   6       56.69       56.60      1.95 o 
   3  -6   6      367.41      371.13     11.68 o 
   4  -6   6        0.07        2.05      0.66 o 
   5  -6   6      221.75      236.06      8.52 o 
  -5  -5   6      424.06      378.36     14.59 o 
  -4  -5   6       30.86       24.57      1.05 o 
  -3  -5   6        7.87       10.13      0.77 o 
  -2  -5   6       13.70       11.87      0.66 o 
  -1  -5   6     1295.75     1201.96     19.04 o 
   0  -5   6        2.13        1.80      0.29 o 
   1  -5   6      481.62      392.07      6.63 o 
   2  -5   6      408.82      407.83     10.62 o 
   3  -5   6      195.02      205.05      8.74 o 
   4  -5   6      316.95      329.13     12.07 o 
   5  -5   6        0.52        0.52      0.75 o 
  -6  -4   6       73.86       65.78      2.17 o 
  -4  -4   6       27.69       32.16      1.11 o 
  -3  -4   6        0.06        3.03      0.60 o 
  -2  -4   6      265.47      275.76      8.48 o 
  -1  -4   6     1273.60     1143.04     25.57 o 
   0  -4   6     5108.88     4343.79     29.88 o 
   1  -4   6      432.48      387.99      9.42 o 
   2  -4   6       15.51       15.40      0.66 o 
   3  -4   6      143.38      145.53      4.79 o 
   4  -4   6        7.27       12.48      0.83 o 
   5  -4   6      120.47      131.34      4.81 o 
   6  -4   6        0.01        0.00      0.81 o 
  -6  -3   6       58.91       50.92      1.95 o 
  -5  -3   6      511.95      489.87     15.61 o 
  -4  -3   6      119.17      116.21      3.86 o 
  -3  -3   6       64.73       71.68      2.24 o 
  -2  -3   6       46.59       65.50      2.28 o 
  -1  -3   6     2026.94     2062.20     16.06 o 
   0  -3   6       40.13       51.19      2.75 o 
   1  -3   6      162.69      165.26      4.11 o 
   2  -3   6      219.75      204.09      6.97 o 
   3  -3   6      174.87      170.72      7.29 o 
   4  -3   6      123.04      129.08      4.38 o 
   5  -3   6      192.12      189.23      6.96 o 
   6  -3   6        2.44        2.61      0.90 o 
  -6  -2   6       58.61       52.76      2.23 o 
  -5  -2   6       32.85       29.59      1.21 o 
  -4  -2   6      387.88      407.97     12.53 o 
  -3  -2   6      185.31      198.17      7.49 o 
  -2  -2   6     2626.11     2757.70     23.28 o 
  -1  -2   6      100.85       82.64      1.92 o 
   0  -2   6     1658.22     1404.30     10.49 o 
   1  -2   6      289.37      278.77     15.35 o 
   2  -2   6      172.47      178.32      6.30 o 
   3  -2   6      429.02      402.49     10.60 o 
   4  -2   6      108.22      110.17      4.11 o 
   5  -2   6       29.07       26.67      1.12 o 
   6  -2   6        6.15        5.86      0.97 o 
  -6  -1   6       15.38       16.47      1.11 o 
  -5  -1   6        4.31        3.49      0.76 o 
  -4  -1   6      274.99      282.37     10.14 o 
  -3  -1   6       36.12       28.50      1.34 o 
  -2  -1   6     1924.15     1990.98     19.49 o 
  -1  -1   6       55.29       59.28      1.31 o 
   0  -1   6      369.22      333.71      5.01 o 
   1  -1   6     1490.20     1334.45     18.81 o 
   2  -1   6      174.69      184.61      6.27 o 
   3  -1   6      179.04      168.91      7.02 o 
   4  -1   6      505.93      521.53     13.68 o 
   5  -1   6      132.78      126.70      4.89 o 
   6  -1   6      119.61      107.94      3.44 o 
  -6   0   6      228.03      195.85      6.68 o 
  -5   0   6       52.16       52.10      2.22 o 
  -4   0   6      166.08      183.71      8.80 o 
  -3   0   6      221.00      238.60      8.00 o 
  -2   0   6      311.39      319.17      8.46 o 
  -1   0   6      105.21      131.70      3.47 o 
   0   0   6        3.29        2.04      0.26 o 
   1   0   6      565.63      682.37      7.27 o 
   2   0   6     1463.51     1770.21     18.64 o 
   3   0   6      509.91      544.33     12.22 o 
   4   0   6      202.25      193.89      8.87 o 
   5   0   6      174.00      185.84      6.05 o 
   6   0   6       51.28       45.59      1.70 o 
  -6   1   6       35.18       36.75      1.41 o 
  -5   1   6      130.07      129.52      4.70 o 
  -4   1   6      508.53      501.09     13.47 o 
  -3   1   6      213.48      231.18      8.49 o 
  -2   1   6     1104.87     1296.56     16.11 o 
  -1   1   6       81.19       83.57      2.55 o 
   0   1   6      429.84      479.60      7.28 o 
   1   1   6        8.92        2.31      0.41 o 
   2   1   6     1383.11     1452.28     17.84 o 
   3   1   6      446.77      468.60     11.80 o 
   4   1   6      191.64      206.92      9.39 o 
   5   1   6       81.09       79.47      2.45 o 
   6   1   6        0.30        0.58      0.89 o 
  -6   2   6       22.76       15.62      1.11 o 
  -5   2   6      112.59       95.38      3.61 o 
  -4   2   6       92.12       94.94      3.20 o 
  -3   2   6      162.63      159.03      7.10 o 
  -2   2   6       50.36       59.43      2.41 o 
  -1   2   6      344.60      370.97      8.39 o 
   0   2   6     4331.04     3964.10     24.49 o 
   1   2   6      946.09     1115.72     10.31 o 
   2   2   6      797.75      843.88     13.96 o 
   3   2   6       92.59      115.00      4.51 o 
   4   2   6        0.09        1.17      0.60 o 
   5   2   6       94.88       90.07      3.85 o 
   6   2   6       10.66       10.75      1.13 o 
  -6   3   6        0.32        0.61      0.92 o 
  -5   3   6        6.00        5.12      0.81 o 
  -4   3   6      510.51      533.82     14.62 o 
  -3   3   6      388.67      395.86     11.52 o 
  -2   3   6       89.37      104.73      3.44 o 
  -1   3   6        1.88        4.13      0.32 o 
   0   3   6      742.13      695.72      8.47 o 
   1   3   6     1366.58     1416.26     12.70 o 
   2   3   6      281.98      341.30      9.70 o 
   3   3   6      245.14      251.74      9.31 o 
   4   3   6      339.27      363.28     12.81 o 
   5   3   6       18.82       20.56      1.13 o 
  -5   4   6      277.40      274.26     12.29 o 
  -4   4   6      140.49      121.55      4.03 o 
  -3   4   6      697.23      700.16     15.33 o 
  -2   4   6      193.10      201.62      8.11 o 
  -1   4   6      964.89      987.51     14.21 o 
   0   4   6       84.78       67.08      2.58 o 
   1   4   6      205.86      175.53      5.10 o 
   2   4   6      182.61      212.45      8.51 o 
   3   4   6       66.20       71.92      2.62 o 
   4   4   6      177.45      193.90      7.19 o 
   5   4   6        5.25        3.45      0.86 o 
  -5   5   6       15.32       17.10      1.11 o 
  -4   5   6       26.67       26.43      1.11 o 
  -3   5   6       11.27       14.08      0.83 o 
  -2   5   6      110.15      111.81      3.82 o 
  -1   5   6     1269.06     1241.58     13.40 o 
   0   5   6       91.25       89.60      2.37 o 
   1   5   6      359.28      336.87     20.99 o 
   2   5   6     2449.20     2390.62     28.20 o 
   3   5   6       29.22       26.48      1.06 o 
   4   5   6      337.23      350.42     13.14 o 
   5   5   6       84.05       80.34      2.37 o 
  -5   6   6      477.32      475.22     17.17 o 
  -4   6   6        4.49        6.06      0.84 o 
  -3   6   6        9.47        8.68      0.81 o 
  -2   6   6      469.01      460.65     13.55 o 
  -1   6   6        7.02        6.90      0.49 o 
   0   6   6      181.46      156.50      4.15 o 
   1   6   6      472.82      404.31     17.07 o 
   2   6   6        6.37        5.89      0.76 o 
   3   6   6       30.49       29.10      1.13 o 
   4   6   6       12.01       11.97      1.02 o 
  -4   7   6      105.49      102.28      3.69 o 
  -3   7   6        5.19        3.93      0.75 o 
  -2   7   6       12.52       13.04      0.87 o 
  -1   7   6      240.26      226.91      7.24 o 
   0   7   6       56.78       49.65      1.97 o 
   1   7   6       56.76       55.07      1.57 o 
   2   7   6      333.33      321.87     12.36 o 
   3   7   6       28.27       38.07      1.34 o 
   4   7   6       27.52       27.02      1.34 o 
  -4   8   6       31.50       32.29      1.46 o 
  -3   8   6        0.76        0.00      0.74 o 
  -2   8   6      320.78      319.82     12.85 o 
  -1   8   6        4.85        6.16      0.54 o 
   0   8   6       59.28       51.32      1.41 o 
   1   8   6      318.71      294.70     12.45 o 
   2   8   6       16.52       14.57      1.01 o 
   3   8   6      297.55      284.57     13.55 o 
  -3   9   6       75.72       82.35      2.92 o 
  -2   9   6        7.95        6.16      0.93 o 
  -1   9   6      100.89       94.45      2.72 o 
   0   9   6       18.72       18.72      0.77 o 
   1   9   6       57.56       46.90      2.11 o 
   2   9   6       52.82       49.65      1.96 o 
  -1 -11   7      260.50      321.17     25.71 o 
   0 -11   7       46.70       50.32      1.80 o 
   1 -11   7        0.00        0.92      0.57 o 
  -2 -10   7       39.21       39.12      1.42 o 
  -1 -10   7        5.53        7.85      1.19 o 
   0 -10   7       30.36       25.99      2.61 o 
   1 -10   7       25.91       22.82      0.78 o 
   2 -10   7        6.34        7.42      0.87 o 
   3 -10   7        0.00        0.82      0.77 o 
  -3  -9   7       18.12       19.41      1.17 o 
  -2  -9   7       25.03       29.25      1.20 o 
  -1  -9   7      144.19      156.33      4.17 o 
   0  -9   7       15.97       16.27      0.66 o 
   1  -9   7        0.87        2.23      0.48 o 
   2  -9   7      193.09      209.95      6.96 o 
   3  -9   7       85.89      103.42      3.99 o 
   4  -9   7        2.44        3.81      0.87 o 
  -4  -8   7       18.49       15.93      1.12 o 
  -3  -8   7        0.32        1.61      0.71 o 
  -2  -8   7      226.68      241.55     10.77 o 
  -1  -8   7       17.73       17.96      0.65 o 
   0  -8   7      220.22      214.59      5.93 o 
   1  -8   7      173.40      182.56     10.17 o 
   2  -8   7       16.18       14.54      0.85 o 
   3  -8   7      132.59      162.52      6.29 o 
   4  -8   7      195.58      193.71      7.35 o 
  -4  -7   7       12.09       12.02      0.97 o 
  -3  -7   7      368.77      352.78     12.62 o 
  -2  -7   7      342.62      362.86     12.17 o 
  -1  -7   7     1031.98      949.65     23.98 o 
   0  -7   7        0.40        0.37      0.55 o 
   1  -7   7       34.88       31.91      0.81 o 
   2  -7   7        1.16        2.74      0.61 o 
   3  -7   7       54.17       51.29      1.96 o 
   4  -7   7       25.17       23.78      1.17 o 
   5  -7   7        1.36        1.74      0.85 o 
  -5  -6   7       39.35       35.19      1.55 o 
  -4  -6   7      131.34      132.57      4.94 o 
  -3  -6   7      239.87      267.36     10.64 o 
  -2  -6   7        0.30        1.23      0.59 o 
  -1  -6   7      253.52      265.05     15.37 o 
   0  -6   7      241.99      228.44     11.18 o 
   1  -6   7     1032.45      923.42     23.05 o 
   2  -6   7      305.44      284.68     10.15 o 
   3  -6   7       59.95       64.42      2.42 o 
   4  -6   7       37.05       38.84      1.74 o 
   5  -6   7      311.30      283.05     12.18 o 
  -5  -5   7       10.67        9.01      0.99 o 
  -4  -5   7      185.01      191.71      6.13 o 
  -3  -5   7      522.38      538.60     14.00 o 
  -2  -5   7      247.30      248.07      9.49 o 
  -1  -5   7      632.00      609.41     25.37 o 
   0  -5   7      661.53      584.08     16.20 o 
   1  -5   7       30.53       28.14      0.69 o 
   2  -5   7        6.68        6.09      0.60 o 
   3  -5   7       81.34       77.02      3.01 o 
   4  -5   7       34.55       35.53      1.55 o 
   5  -5   7      245.48      284.24     12.84 o 
  -5  -4   7       98.15       89.92      3.63 o 
  -4  -4   7      998.04      989.24     19.24 o 
  -3  -4   7        0.18        0.62      0.58 o 
  -2  -4   7      396.23      439.61     11.04 o 
  -1  -4   7      577.05      592.70      2.21 o 
   0  -4   7        6.98       12.86      0.40 o 
   1  -4   7     2093.19     1746.75     28.08 o 
   2  -4   7      548.08      553.38     12.18 o 
   3  -4   7        4.77        4.43      0.65 o 
   4  -4   7        5.03        6.78      0.72 o 
   5  -4   7        0.74        0.68      0.73 o 
   6  -4   7        4.60        2.97      0.91 o 
  -6  -3   7        7.82        9.65      1.06 o 
  -5  -3   7       18.42       17.15      1.05 o 
  -4  -3   7       18.11       19.81      0.93 o 
  -3  -3   7      451.87      480.67     12.38 o 
  -2  -3   7        4.03        2.06      0.48 o 
  -1  -3   7      499.87      520.19      8.17 o 
   0  -3   7       19.02        9.93      0.37 o 
   1  -3   7      231.54      181.57      6.13 o 
   2  -3   7      361.58      382.91      9.54 o 
   3  -3   7     1012.96     1032.25     17.65 o 
   4  -3   7      582.62      584.33     14.70 o 
   5  -3   7      229.43      238.18      8.29 o 
   6  -3   7       80.60       84.04      3.70 o 
  -6  -2   7        0.69        1.54      0.83 o 
  -5  -2   7        2.01        3.12      0.82 o 
  -4  -2   7       72.95       82.73      2.87 o 
  -3  -2   7       79.01       90.74      3.48 o 
  -2  -2   7      123.65      160.85      6.35 o 
  -1  -2   7     4046.33     4107.51     19.14 o 
   0  -2   7       13.80        5.61      0.96 o 
   1  -2   7      343.60      318.80      5.60 o 
   2  -2   7       57.26       63.93      2.34 o 
   3  -2   7      144.70      135.31      4.46 o 
   4  -2   7      398.73      437.53     12.75 o 
   5  -2   7        0.30        0.00      0.67 o 
   6  -2   7       13.18       10.62      1.06 o 
  -6  -1   7       94.09       92.13      3.19 o 
  -5  -1   7      591.82      546.31     16.32 o 
  -4  -1   7        0.15        0.00      0.57 o 
  -3  -1   7       70.06       82.78      3.62 o 
  -2  -1   7      642.50      688.38     12.16 o 
  -1  -1   7      225.81      287.26      5.22 o 
   0  -1   7     3227.24     2560.03     14.34 o 
   1  -1   7      398.04      399.08      6.10 o 
   2  -1   7       49.25       55.82      2.14 o 
   3  -1   7       50.43       51.23      1.91 o 
   4  -1   7        0.31        0.37      0.63 o 
   5  -1   7       64.86       67.77      2.04 o 
   6  -1   7       22.93       24.23      1.27 o 
  -6   0   7       22.76       25.16      1.28 o 
  -5   0   7        0.40        1.78      0.74 o 
  -4   0   7       18.25       17.40      0.87 o 
  -3   0   7        3.86        2.45      0.54 o 
  -2   0   7     1212.55     1306.57     16.60 o 
  -1   0   7      591.50      706.98      7.94 o 
   0   0   7     1435.06     1336.45     10.57 o 
   1   0   7       90.46      115.56      3.64 o 
   2   0   7     2044.09     2236.43     22.17 o 
   3   0   7      352.37      429.03     10.95 o 
   4   0   7      220.24      246.31      9.87 o 
   5   0   7       49.49       41.49      1.30 o 
   6   0   7      135.31      119.63      4.40 o 
  -6   1   7       80.00       73.11      2.38 o 
  -5   1   7      365.36      320.98     12.69 o 
  -4   1   7      137.02      152.37      5.10 o 
  -3   1   7        7.46        7.59      0.63 o 
  -2   1   7      377.87      365.09      9.09 o 
  -1   1   7      827.82      919.50      9.38 o 
   0   1   7      610.50      719.54     12.15 o 
   1   1   7      131.63      162.47      4.32 o 
   2   1   7       43.90       51.70      1.94 o 
   3   1   7      139.11      177.03      7.89 o 
   4   1   7       17.67       18.79      0.91 o 
   5   1   7       26.91       25.37      1.15 o 
   6   1   7      623.35      617.80     19.87 o 
  -6   2   7        3.23        5.61      0.95 o 
  -5   2   7        2.06        1.08      0.78 o 
  -4   2   7      126.94      137.28      5.19 o 
  -3   2   7     1110.57     1089.36     18.09 o 
  -2   2   7       92.36      105.97      3.56 o 
  -1   2   7     1178.92     1289.63     11.59 o 
   0   2   7        0.01        0.28      0.32 o 
   1   2   7      468.63      562.37      7.87 o 
   2   2   7     1311.28     1376.56     18.56 o 
   3   2   7      572.01      651.87     14.18 o 
   4   2   7      181.58      180.44      6.29 o 
   5   2   7        8.00        9.21      0.93 o 
  -6   3   7        2.55        2.06      0.88 o 
  -5   3   7        0.43        5.07      0.84 o 
  -4   3   7       12.06       11.47      0.84 o 
  -3   3   7      594.66      626.93     14.50 o 
  -2   3   7      154.37      160.68      7.11 o 
  -1   3   7        6.57       10.27      0.43 o 
   0   3   7       23.69       16.54      0.54 o 
   1   3   7      284.58      318.53     10.32 o 
   2   3   7      641.65      660.67     14.12 o 
   3   3   7      149.29      177.50      6.04 o 
   4   3   7      299.29      291.02     12.11 o 
   5   3   7      129.47      131.19      5.02 o 
  -5   4   7       68.52       80.27      3.04 o 
  -4   4   7       27.39       28.21      1.21 o 
  -3   4   7       87.69       89.57      3.66 o 
  -2   4   7      118.17      140.27      4.63 o 
  -1   4   7        0.49        1.96      0.36 o 
   0   4   7      149.08      122.57      2.91 o 
   1   4   7      644.66      570.60     22.42 o 
   2   4   7       12.12       14.07      0.79 o 
   3   4   7        0.46        1.84      0.67 o 
   4   4   7       64.29       67.48      2.47 o 
   5   4   7      214.42      218.26      7.73 o 
  -5   5   7       43.42       50.76      2.23 o 
  -4   5   7      282.24      283.98     12.49 o 
  -3   5   7       12.49       12.75      0.83 o 
  -2   5   7       24.53       22.61      0.94 o 
  -1   5   7      164.49      145.89      3.45 o 
   0   5   7      299.45      246.31     12.99 o 
   1   5   7      788.83      670.98     22.41 o 
   2   5   7       31.32       36.06      1.35 o 
   3   5   7        9.67       10.23      0.85 o 
   4   5   7       43.34       47.71      1.51 o 
  -5   6   7        0.01        0.03      0.90 o 
  -4   6   7      285.52      282.09     13.16 o 
  -3   6   7       10.12       10.72      0.85 o 
  -2   6   7       36.98       38.54      1.55 o 
  -1   6   7      365.13      358.59     20.03 o 
   0   6   7       59.15       53.96      1.57 o 
   1   6   7        0.26        0.47      0.56 o 
   2   6   7      174.77      169.81      5.88 o 
   3   6   7      206.51      218.59      7.82 o 
   4   6   7        2.96        1.95      0.85 o 
  -4   7   7      173.94      157.42      6.41 o 
  -3   7   7       21.15       23.35      1.10 o 
  -2   7   7        0.98        1.21      0.63 o 
  -1   7   7       92.44       85.09      2.32 o 
   0   7   7       20.30       16.65      1.03 o 
   1   7   7       93.97       87.41      2.62 o 
   2   7   7        0.16        1.32      0.71 o 
   3   7   7       63.67       61.62      2.56 o 
  -3   8   7       64.77       64.84      3.12 o 
  -2   8   7       31.14       31.48      1.25 o 
  -1   8   7        8.22        8.60      0.62 o 
   0   8   7      228.35      195.12      4.91 o 
   1   8   7       17.25       16.12      0.71 o 
   2   8   7      362.12      365.61     14.12 o 
  -2   9   7      311.30      305.04     13.81 o 
  -1   9   7       64.31       58.33      1.92 o 
   0   9   7       12.72       11.11      1.29 o 
   1   9   7       78.47       72.74      3.11 o 
   0 -11   8       47.36       47.60      2.54 o 
   1 -11   8      113.17      122.29      5.18 o 
  -2 -10   8        3.16        3.97      0.84 o 
  -1 -10   8        7.85       12.79      1.47 o 
   0 -10   8       66.38       70.08      2.88 o 
   1 -10   8        0.00        0.00      0.51 o 
   2 -10   8        4.27        5.31      0.83 o 
   3 -10   8       62.75       70.17      2.45 o 
  -3  -9   8        2.22        2.55      0.82 o 
  -2  -9   8       26.07       31.44      1.22 o 
  -1  -9   8      279.17      283.46     13.73 o 
   0  -9   8      165.85      176.98      4.58 o 
   1  -9   8       35.30       31.00      2.63 o 
   2  -9   8        2.69        2.34      0.72 o 
   3  -9   8       28.30       36.33      1.36 o 
  -4  -8   8        3.02        1.41      0.81 o 
  -3  -8   8      192.16      203.12      7.08 o 
  -2  -8   8        0.14        1.38      0.66 o 
  -1  -8   8      105.74      106.72      9.54 o 
   0  -8   8      225.28      225.53      6.96 o 
   1  -8   8        3.18        3.14      0.47 o 
   2  -8   8        0.81        0.85      0.62 o 
   3  -8   8      582.50      561.49     17.02 o 
   4  -8   8        0.01        0.23      0.73 o 
  -4  -7   8      117.12      117.29      4.12 o 
  -3  -7   8       30.02       25.92      1.13 o 
  -2  -7   8       35.59       36.29      1.12 o 
  -1  -7   8      389.12      354.96     16.64 o 
   0  -7   8       50.97       45.43      1.98 o 
   1  -7   8      202.58      189.42      5.93 o 
   2  -7   8        3.64        6.54      0.69 o 
   3  -7   8       10.30       12.59      0.88 o 
   4  -7   8       24.38       27.41      1.18 o 
   5  -7   8       56.08       54.84      1.96 o 
  -5  -6   8        4.16        6.65      1.02 o 
  -4  -6   8        4.77        3.98      0.81 o 
  -3  -6   8       19.55       19.07      0.98 o 
  -2  -6   8       28.70       30.07      0.99 o 
  -1  -6   8       20.22       24.17      0.64 o 
   0  -6   8       23.59       26.88      1.31 o 
   1  -6   8      680.68      622.40      9.83 o 
   2  -6   8      183.33      176.65      8.20 o 
   3  -6   8      374.17      401.12     12.72 o 
   4  -6   8        2.87        6.44      0.83 o 
   5  -6   8       25.91       25.58      1.25 o 
  -5  -5   8        7.96        9.20      1.02 o 
  -4  -5   8      230.27      207.80     10.39 o 
  -3  -5   8      477.93      496.07     14.12 o 
  -2  -5   8       67.41       71.51      2.28 o 
  -1  -5   8        7.00        6.18      0.60 o 
   0  -5   8      153.98      137.28      4.50 o 
   1  -5   8      375.17      332.71      6.91 o 
   2  -5   8     1546.28     1471.90     21.11 o 
   3  -5   8        1.53        2.82      0.64 o 
   4  -5   8      281.16      277.21     11.23 o 
   5  -5   8      350.29      307.89     13.24 o 
  -5  -4   8        4.67        3.66      0.84 o 
  -4  -4   8      140.46      131.57      4.50 o 
  -3  -4   8       62.61       65.46      2.63 o 
  -2  -4   8     1688.28     1742.09     21.89 o 
  -1  -4   8        2.70        1.82      0.32 o 
   0  -4   8       52.26       49.13      1.09 o 
   1  -4   8        0.01        0.72      0.29 o 
   2  -4   8       10.85       11.97      0.66 o 
   3  -4   8       13.24       14.31      0.80 o 
   4  -4   8        2.18        1.82      0.64 o 
   5  -4   8       21.03       25.50      1.18 o 
  -5  -3   8       70.91       62.69      2.02 o 
  -4  -3   8      656.13      671.98     16.64 o 
  -3  -3   8       43.16       49.54      1.68 o 
  -2  -3   8       17.99       16.32      0.69 o 
  -1  -3   8      248.16      258.55      5.46 o 
   0  -3   8      651.19      535.23      7.50 o 
   1  -3   8        4.88        7.61      0.70 o 
   2  -3   8      567.72      549.06     12.21 o 
   3  -3   8       60.40       55.54      1.45 o 
   4  -3   8        3.78        3.71      0.68 o 
   5  -3   8      350.08      331.93     13.43 o 
   6  -3   8       13.97       12.74      1.17 o 
  -6  -2   8        3.37        3.64      0.92 o 
  -4  -2   8       41.22       45.29      1.45 o 
  -3  -2   8       37.88       45.19      1.47 o 
  -2  -2   8      341.79      399.51     10.24 o 
  -1  -2   8      176.64      202.04      4.83 o 
   0  -2   8      731.51      560.07      7.56 o 
   1  -2   8     1739.67     1498.05     12.22 o 
   2  -2   8        0.55        1.25      0.43 o 
   3  -2   8       49.31       48.18      1.93 o 
   4  -2   8      175.92      178.63      6.35 o 
   5  -2   8       13.33       16.27      1.02 o 
   6  -2   8      200.81      209.06      7.42 o 
  -6  -1   8      180.14      160.49      6.06 o 
  -5  -1   8      129.69      129.97      4.75 o 
  -4  -1   8      168.07      182.37      5.92 o 
  -3  -1   8      502.77      532.19     13.10 o 
  -2  -1   8      660.48      697.86     13.08 o 
  -1  -1   8       87.43      104.24      2.43 o 
   0  -1   8       24.94       27.32      0.61 o 
   1  -1   8       15.52       13.64      0.56 o 
   2  -1   8       85.39       85.04      2.96 o 
   3  -1   8        0.98        1.58      0.58 o 
   4  -1   8       64.87       72.11      2.26 o 
   5  -1   8        1.46        3.61      0.85 o 
   6  -1   8      284.38      288.49      9.72 o 
  -6   0   8       26.76       28.53      1.35 o 
  -5   0   8      534.73      479.70     15.89 o 
  -4   0   8       11.90       10.89      0.81 o 
  -3   0   8      500.03      520.53     12.91 o 
  -2   0   8      237.19      274.15      8.61 o 
  -1   0   8      540.72      572.80     12.79 o 
   0   0   8       66.79       47.97      1.87 o 
   1   0   8      136.90      121.58      3.15 o 
   2   0   8     1082.64     1132.74     16.77 o 
   3   0   8       16.79       16.94      0.82 o 
   4   0   8      196.39      198.31      9.35 o 
   5   0   8      153.86      172.90      5.94 o 
   6   0   8        1.25        0.83      0.91 o 
  -6   1   8       31.43       28.38      1.34 o 
  -5   1   8        0.18        2.84      0.77 o 
  -4   1   8        8.42        5.00      0.70 o 
  -3   1   8       94.31       88.23      3.29 o 
  -2   1   8       52.75       58.57      2.28 o 
  -1   1   8      587.04      693.49      8.69 o 
   0   1   8       33.55       43.61      1.35 o 
   1   1   8      180.65      172.85      7.81 o 
   2   1   8     1312.53     1435.11     19.45 o 
   3   1   8      785.91      881.25     16.75 o 
   4   1   8       53.35       66.89      2.83 o 
   5   1   8      126.86      131.27      5.06 o 
  -6   2   8        1.73        0.93      0.85 o 
  -5   2   8      380.28      371.83     13.89 o 
  -4   2   8       37.63       45.13      1.46 o 
  -3   2   8       37.48       39.22      1.59 o 
  -2   2   8      686.29      721.77     14.09 o 
  -1   2   8     1405.10     1509.89     13.27 o 
   0   2   8       55.68       78.68      1.99 o 
   1   2   8       74.21       78.52      2.78 o 
   2   2   8       72.99       71.06      2.52 o 
   3   2   8      401.75      477.90     13.09 o 
   4   2   8        6.87        7.32      0.80 o 
   5   2   8        3.95        4.91      0.89 o 
  -5   3   8        1.59        2.98      0.83 o 
  -4   3   8        8.09       10.72      0.88 o 
  -3   3   8      242.55      232.49      9.77 o 
  -2   3   8        7.59        7.36      0.63 o 
  -1   3   8     1884.08     2017.31     16.30 o 
   0   3   8        0.12        0.00      0.31 o 
   1   3   8      425.83      407.50      7.72 o 
   2   3   8      116.64      126.32      4.42 o 
   3   3   8       97.61      101.68      3.46 o 
   4   3   8       20.16       21.95      1.07 o 
   5   3   8        6.67        6.95      0.99 o 
  -5   4   8       63.66       54.33      1.59 o 
  -4   4   8       68.22       66.96      2.37 o 
  -3   4   8        0.08        0.36      0.59 o 
  -2   4   8        2.25        3.62      0.61 o 
  -1   4   8       19.15       24.74      0.71 o 
   0   4   8        0.06        1.51      0.54 o 
   1   4   8      163.57      141.46      7.84 o 
   2   4   8      574.53      595.85     15.15 o 
   3   4   8        1.90        1.73      0.64 o 
   4   4   8       38.59       41.57      1.91 o 
   5   4   8       21.15       20.04      1.19 o 
  -5   5   8       12.17       13.37      1.12 o 
  -4   5   8       95.31       86.23      3.37 o 
  -3   5   8      334.10      346.31     12.68 o 
  -2   5   8      431.12      454.22     13.84 o 
  -1   5   8        1.88        1.46      0.41 o 
   0   5   8      817.00      704.47     11.03 o 
   1   5   8      125.02      111.03      3.11 o 
   2   5   8      370.97      405.89     12.88 o 
   3   5   8        4.39        4.72      0.80 o 
   4   5   8        6.34        6.54      0.94 o 
  -4   6   8      367.96      362.68     14.36 o 
  -3   6   8       20.37       24.57      1.13 o 
  -2   6   8      253.76      257.21     11.11 o 
  -1   6   8       69.49       64.79      1.76 o 
   0   6   8      234.16      188.72      5.35 o 
   1   6   8      129.34      108.93      3.05 o 
   2   6   8       13.56       13.69      0.91 o 
   3   6   8       18.37       23.17      1.15 o 
   4   6   8        0.01        1.43      0.95 o 
  -4   7   8        1.28        1.71      0.86 o 
  -3   7   8       47.16       44.64      1.77 o 
  -2   7   8       48.15       48.66      2.17 o 
  -1   7   8       16.07       13.44      0.64 o 
   0   7   8      259.09      216.51      8.29 o 
   1   7   8        9.46        9.78      0.58 o 
   2   7   8        6.53        4.52      0.82 o 
   3   7   8      386.71      392.71     14.92 o 
  -3   8   8       24.69       26.60      1.32 o 
  -2   8   8        4.60        4.71      0.83 o 
  -1   8   8      221.78      214.11      6.25 o 
   0   8   8      109.49       97.39      2.86 o 
   1   8   8       36.50       28.18      0.89 o 
   2   8   8       17.39       16.04      1.13 o 
  -1   9   8       75.27       73.95      2.24 o 
   0   9   8      239.32      236.31     15.09 o 
  -2 -10   9       28.67       32.08      1.63 o 
  -1 -10   9        0.99        0.89      0.59 o 
   0 -10   9       37.08       48.59      2.45 o 
   1 -10   9       21.60       24.61      0.90 o 
   2 -10   9        6.99        7.25      0.89 o 
  -3  -9   9       61.51       60.85      2.32 o 
  -2  -9   9        2.41        3.52      0.80 o 
  -1  -9   9        9.16        8.08      0.59 o 
   0  -9   9      179.70      203.07      5.85 o 
   1  -9   9       92.22       95.36      2.79 o 
   2  -9   9       77.36       83.23      3.61 o 
   3  -9   9       67.86       73.75      2.98 o 
  -4  -8   9       63.61       64.38      2.03 o 
  -3  -8   9       52.78       55.25      2.19 o 
  -2  -8   9       67.23       73.46      3.62 o 
  -1  -8   9      147.14      153.72      6.15 o 
   0  -8   9       61.38       63.47      4.47 o 
   1  -8   9       99.44       93.26      5.46 o 
   2  -8   9      225.19      220.54     10.62 o 
   3  -8   9       91.76       91.96      3.87 o 
   4  -8   9       32.31       38.54      1.41 o 
  -4  -7   9       13.94       13.92      1.07 o 
  -3  -7   9      185.96      203.92      6.98 o 
  -2  -7   9      126.84      140.33      5.06 o 
  -1  -7   9        2.20        2.85      0.65 o 
   0  -7   9      399.70      384.23     19.21 o 
   1  -7   9      225.36      223.97      5.49 o 
   2  -7   9        0.80        1.13      0.57 o 
   3  -7   9        0.03        0.36      0.69 o 
   4  -7   9       67.02       68.99      2.73 o 
  -5  -6   9       13.02        9.85      1.09 o 
  -4  -6   9       34.89       37.45      1.32 o 
  -3  -6   9        4.24        4.63      0.75 o 
  -2  -6   9      180.02      178.19      5.97 o 
  -1  -6   9       29.29       25.67      1.23 o 
   0  -6   9      106.01       91.38      5.40 o 
   1  -6   9       44.45       43.97      1.90 o 
   2  -6   9      288.64      276.98     10.34 o 
   3  -6   9      115.18      108.05      3.77 o 
   4  -6   9        4.31        2.02      0.78 o 
   5  -6   9        1.18        1.66      0.81 o 
  -5  -5   9       81.67       79.99      2.95 o 
  -4  -5   9       34.98       38.34      1.83 o 
  -3  -5   9       96.79       93.44      3.74 o 
  -2  -5   9     1204.40     1202.30     19.60 o 
  -1  -5   9      626.65      627.39     11.16 o 
   0  -5   9       91.28       71.32      1.92 o 
   1  -5   9      115.43      106.81      2.40 o 
   2  -5   9       12.66       13.47      0.77 o 
   3  -5   9      181.94      202.57      6.36 o 
   4  -5   9      116.17      123.58      4.52 o 
   5  -5   9       21.56       17.82      1.16 o 
  -5  -4   9      121.49      120.92      4.51 o 
  -4  -4   9       35.06       37.90      1.54 o 
  -3  -4   9      379.73      380.78     12.11 o 
  -2  -4   9      313.65      321.39     10.51 o 
  -1  -4   9     1384.99     1342.80     13.43 o 
   0  -4   9       32.91       39.68      1.17 o 
   1  -4   9       31.31       33.08      1.06 o 
   2  -4   9      234.18      220.85      8.66 o 
   3  -4   9       29.31       35.84      1.52 o 
   4  -4   9        7.41        9.28      0.82 o 
   5  -4   9        2.14        1.88      0.81 o 
  -5  -3   9      238.30      238.24      7.99 o 
  -4  -3   9       36.40       38.16      1.61 o 
  -3  -3   9      155.12      159.14      6.01 o 
  -2  -3   9        1.89        4.00      0.56 o 
  -1  -3   9      447.93      475.40     22.41 o 
   0  -3   9       33.05       34.18      3.00 o 
   1  -3   9      423.89      364.65      6.88 o 
   2  -3   9       31.83       29.07      1.20 o 
   3  -3   9       11.58       15.77      0.85 o 
   4  -3   9      331.58      304.69     12.09 o 
   5  -3   9       19.04       21.34      1.15 o 
  -5  -2   9      127.95      120.44      4.88 o 
  -4  -2   9        3.84        5.50      0.74 o 
  -3  -2   9     2863.92     2807.83     29.59 o 
  -2  -2   9      484.65      525.22     12.17 o 
  -1  -2   9       76.32       86.24      1.98 o 
   0  -2   9     1562.29     1389.23     27.17 o 
   1  -2   9      204.48      178.96      6.32 o 
   2  -2   9      552.35      530.95     12.13 o 
   3  -2   9     1184.36     1179.95     19.81 o 
   4  -2   9       21.85       23.09      1.00 o 
   5  -2   9       12.95       16.24      1.04 o 
  -5  -1   9        0.77        0.21      0.74 o 
  -4  -1   9        0.08        1.04      0.67 o 
  -3  -1   9      653.08      712.36     15.26 o 
  -2  -1   9      349.72      358.57     10.12 o 
  -1  -1   9       54.16       58.77      1.34 o 
   0  -1   9      746.21      649.63     12.00 o 
   1  -1   9      561.82      518.66      8.35 o 
   2  -1   9      470.44      478.00     11.59 o 
   3  -1   9      454.88      523.92     12.79 o 
   4  -1   9      306.76      338.99     12.06 o 
   5  -1   9       59.99       55.74      2.31 o 
  -5   0   9      181.54      172.83      6.17 o 
  -4   0   9      212.85      211.73      9.66 o 
  -3   0   9      499.96      523.72     13.57 o 
  -2   0   9       75.94       81.46      3.00 o 
  -1   0   9      409.36      443.54      7.37 o 
   0   0   9      492.23      473.53      7.32 o 
   1   0   9       17.48        9.22      0.40 o 
   2   0   9      292.73      324.48     10.09 o 
   3   0   9      136.88      155.82      5.04 o 
   4   0   9       50.59       53.03      1.54 o 
   5   0   9        4.17        6.01      0.87 o 
  -5   1   9        7.14        8.77      0.95 o 
  -4   1   9      361.53      325.52     12.47 o 
  -3   1   9       20.06       20.90      0.88 o 
  -2   1   9      136.55      150.44      6.88 o 
  -1   1   9     2202.25     2373.23     19.60 o 
   0   1   9      483.42      562.96     18.30 o 
   1   1   9      923.79      912.70     10.64 o 
   2   1   9       96.58      112.23      4.08 o 
   3   1   9       30.90       34.28      1.29 o 
   4   1   9      545.63      576.85     16.27 o 
   5   1   9       57.13       46.47      1.48 o 
  -5   2   9      127.52      135.02      5.50 o 
  -4   2   9       66.64       70.01      2.92 o 
  -3   2   9       35.52       45.02      1.25 o 
  -2   2   9       45.92       50.21      2.20 o 
  -1   2   9      650.85      701.80     14.34 o 
   0   2   9     1070.95     1224.71     12.50 o 
   1   2   9       13.50       17.34      0.51 o 
   2   2   9       32.40       31.83      1.25 o 
   3   2   9      118.17      122.79      4.27 o 
   4   2   9        0.66        3.45      0.77 o 
   5   2   9      204.70      208.24      7.52 o 
  -5   3   9      140.25      156.97      5.97 o 
  -4   3   9      529.03      499.58     15.61 o 
  -3   3   9       66.34       71.18      2.79 o 
  -2   3   9       16.36       19.15      0.83 o 
  -1   3   9       61.38       63.58      1.64 o 
   0   3   9        5.68        5.72      0.43 o 
   1   3   9       36.32       30.77      0.85 o 
   2   3   9       44.73       49.83      1.52 o 
   3   3   9       65.53       68.26      2.58 o 
   4   3   9       23.45       26.13      1.18 o 
   5   3   9        1.23        1.41      0.82 o 
  -5   4   9        4.93        6.12      0.97 o 
  -4   4   9       34.55       36.19      1.72 o 
  -3   4   9        0.05        1.33      0.63 o 
  -2   4   9      617.58      642.45     15.62 o 
  -1   4   9       37.78       37.82      1.30 o 
   0   4   9      228.72      226.66      6.58 o 
   1   4   9      249.11      217.86      6.55 o 
   2   4   9       30.75       38.62      1.31 o 
   3   4   9      495.64      531.75     15.96 o 
   4   4   9      117.61      123.69      4.10 o 
  -4   5   9        2.89        1.03      0.87 o 
  -3   5   9       69.03       66.95      2.72 o 
  -2   5   9      129.18      149.72      5.08 o 
  -1   5   9       10.59       11.34      0.97 o 
   0   5   9      123.79      108.21      2.77 o 
   1   5   9      468.77      396.49     21.42 o 
   2   5   9       44.33       49.82      1.76 o 
   3   5   9       85.36       76.88      2.82 o 
   4   5   9      184.43      200.75      7.06 o 
  -4   6   9        0.01        0.00      0.79 o 
  -3   6   9      117.63      114.24      4.42 o 
  -2   6   9      402.11      408.16     14.52 o 
  -1   6   9       21.20       21.89      0.80 o 
   0   6   9      382.13      331.40      8.57 o 
   1   6   9      157.89      134.21      6.99 o 
   2   6   9       55.11       53.94      2.58 o 
   3   6   9        2.72        1.14      0.88 o 
  -3   7   9       38.06       40.48      1.40 o 
  -2   7   9       20.54       20.69      1.09 o 
  -1   7   9      171.58      163.50      4.43 o 
   0   7   9       57.25       57.49      2.15 o 
   1   7   9        9.41        9.49      0.62 o 
   2   7   9      162.53      158.60      5.88 o 
   3   7   9       82.47       72.43      3.29 o 
  -2   8   9       76.03       81.29      3.24 o 
  -1   8   9        8.12        9.28      0.94 o 
   0   8   9      332.97      301.16      9.41 o 
   1   8   9       68.61       62.58      2.33 o 
  -1 -10  10        7.60        7.29      0.72 o 
   0 -10  10       32.67       36.32      1.73 o 
   1 -10  10      114.64      141.38      3.81 o 
   2 -10  10      148.99      173.49      6.89 o 
  -3  -9  10       40.18       45.99      1.54 o 
  -2  -9  10       42.99       41.12      1.81 o 
  -1  -9  10       39.27       48.92      2.68 o 
   0  -9  10       13.91       19.20      0.93 o 
   1  -9  10        9.84       12.30      0.67 o 
   2  -9  10       67.53       86.18      3.63 o 
   3  -9  10       54.09       55.14      2.21 o 
  -3  -8  10        0.35        0.77      0.76 o 
  -2  -8  10      198.02      213.88      7.69 o 
  -1  -8  10       42.07       42.65      2.86 o 
   0  -8  10       15.86       17.42      0.74 o 
   1  -8  10      468.71      424.40     13.82 o 
   2  -8  10       27.18       24.67      1.11 o 
   3  -8  10      101.01      112.69      4.50 o 
   4  -8  10       37.97       37.13      1.46 o 
  -4  -7  10      151.08      156.04      5.69 o 
  -3  -7  10       90.96      102.94      4.19 o 
  -2  -7  10       50.67       56.02      1.84 o 
  -1  -7  10       46.42       47.24      2.55 o 
   0  -7  10       40.52       43.01      0.95 o 
   1  -7  10      152.26      141.12      3.60 o 
   2  -7  10       37.56       33.98      1.19 o 
   3  -7  10        0.03        0.69      0.70 o 
   4  -7  10      118.02      111.39      5.18 o 
  -4  -6  10        9.81        8.90      0.96 o 
  -3  -6  10       54.22       53.53      1.56 o 
  -2  -6  10       91.54       97.31      3.24 o 
  -1  -6  10      244.01      240.13      8.00 o 
   0  -6  10       10.84       12.01      0.76 o 
   1  -6  10      218.31      206.88      6.52 o 
   2  -6  10      381.69      357.88     12.09 o 
   3  -6  10       79.03       79.29      3.03 o 
   4  -6  10      364.85      383.84     14.23 o 
   5  -6  10       11.78       14.73      1.10 o 
  -5  -5  10      250.28      240.60      8.44 o 
  -4  -5  10       12.52       12.31      0.96 o 
  -3  -5  10       48.93       50.52      1.56 o 
  -2  -5  10        0.01        0.00      0.56 o 
  -1  -5  10       19.71       18.75      0.59 o 
   0  -5  10      653.81      579.30     30.91 o 
   1  -5  10      999.62      878.09     11.86 o 
   2  -5  10      121.19      121.13      3.97 o 
   3  -5  10      111.37      104.07      3.87 o 
   4  -5  10       67.07       73.12      2.60 o 
   5  -5  10        3.66        5.84      0.95 o 
  -5  -4  10      141.24      127.51      4.62 o 
  -4  -4  10       56.45       57.79      2.10 o 
  -3  -4  10        8.42        9.56      0.80 o 
  -2  -4  10      630.59      680.63     15.16 o 
  -1  -4  10      245.13      247.43      6.59 o 
   0  -4  10      321.76      279.51      6.64 o 
   1  -4  10      289.42      257.31      6.33 o 
   2  -4  10      176.32      159.59      5.29 o 
   3  -4  10      488.21      458.49     13.72 o 
   4  -4  10      179.19      194.71      7.39 o 
   5  -4  10        2.64        4.89      0.91 o 
  -5  -3  10       33.72       37.37      1.41 o 
  -4  -3  10        0.16        2.50      0.71 o 
  -3  -3  10      305.33      349.75     12.11 o 
  -2  -3  10      164.59      167.91      8.00 o 
  -1  -3  10      101.72      115.71      2.79 o 
   0  -3  10       26.23       23.95      0.70 o 
   1  -3  10      136.92      127.56      3.05 o 
   2  -3  10      621.96      592.54     13.75 o 
   3  -3  10      943.36      965.74     19.22 o 
   4  -3  10       36.82       35.65      1.25 o 
   5  -3  10       42.62       49.98      1.55 o 
  -5  -2  10      113.60      114.10      4.79 o 
  -4  -2  10      473.83      484.22     14.72 o 
  -3  -2  10        0.47        1.52      0.68 o 
  -2  -2  10      108.47      115.12      4.68 o 
  -1  -2  10     1171.58     1114.39     12.06 o 
   0  -2  10      494.58      438.02     11.59 o 
   1  -2  10       47.85       41.38      1.06 o 
   2  -2  10       51.91       47.48      1.44 o 
   3  -2  10       45.63       39.40      1.82 o 
   4  -2  10      110.62      114.46      4.87 o 
   5  -2  10        1.03        1.98      0.83 o 
  -5  -1  10       31.30       30.93      1.26 o 
  -4  -1  10       11.62       12.90      0.88 o 
  -3  -1  10      449.21      472.97     12.97 o 
  -2  -1  10      281.97      312.28     10.01 o 
  -1  -1  10      483.74      476.55      7.90 o 
   0  -1  10      111.77      103.53      2.56 o 
   1  -1  10      635.52      567.32      8.83 o 
   2  -1  10      199.24      179.89      7.94 o 
   3  -1  10      168.34      179.72      5.82 o 
   4  -1  10      108.53      109.34      3.60 o 
   5  -1  10      184.95      166.93      6.15 o 
  -5   0  10        7.32       12.73      1.01 o 
  -4   0  10       57.73       50.47      2.31 o 
  -3   0  10       20.91       20.00      0.90 o 
  -2   0  10      121.25      130.67      4.88 o 
  -1   0  10       13.79       14.88      0.48 o 
   0   0  10       30.21       26.27      0.59 o 
   1   0  10       50.79       55.69      1.43 o 
   2   0  10      106.81      127.48      4.47 o 
   3   0  10       51.34       48.88      2.13 o 
   4   0  10      106.08       85.97      3.67 o 
   5   0  10      405.33      392.92     15.15 o 
  -5   1  10       98.42       98.03      3.86 o 
  -4   1  10      289.42      295.34     11.98 o 
  -3   1  10      353.81      370.75     12.25 o 
  -2   1  10       56.23       63.20      2.08 o 
  -1   1  10       22.60       26.04      0.60 o 
   0   1  10      510.68      542.24      8.56 o 
   1   1  10     1588.05     1473.64     14.46 o 
   2   1  10      132.65      139.74      4.80 o 
   3   1  10       21.28       13.95      0.84 o 
   4   1  10       21.58       25.59      1.14 o 
   5   1  10       13.18       18.29      1.17 o 
  -5   2  10       32.69       37.08      1.99 o 
  -4   2  10      351.52      359.15     13.14 o 
  -3   2  10      516.12      510.28     14.06 o 
  -2   2  10       17.31       20.38      0.89 o 
  -1   2  10       92.23      105.99      2.72 o 
   0   2  10       11.62       13.19      0.50 o 
   1   2  10      415.76      461.77      8.62 o 
   2   2  10      327.81      369.01     12.19 o 
   3   2  10      179.38      193.07      9.54 o 
   4   2  10        7.23        9.39      0.93 o 
   5   2  10       85.89       92.57      3.80 o 
  -5   3  10       70.91       62.21      2.19 o 
  -4   3  10       90.20       73.58      2.72 o 
  -3   3  10       20.45       23.49      1.01 o 
  -2   3  10       12.88       14.88      0.83 o 
  -1   3  10        0.66        0.92      0.38 o 
   0   3  10       65.99       76.95      2.05 o 
   1   3  10       23.20       22.41      0.63 o 
   2   3  10       55.29       70.40      2.61 o 
   3   3  10      205.81      234.79      7.25 o 
   4   3  10      198.48      214.51      7.28 o 
  -5   4  10       26.70       22.13      1.25 o 
  -4   4  10      240.12      241.05      7.65 o 
  -3   4  10        5.38        6.69      0.76 o 
  -2   4  10      287.52      288.56     11.30 o 
  -1   4  10      223.14      239.97      6.93 o 
   0   4  10      835.88      776.81     11.79 o 
   1   4  10       29.79       28.85      0.74 o 
   2   4  10        0.05        0.67      0.62 o 
   3   4  10        4.58        5.33      0.83 o 
   4   4  10      116.34      144.80      5.78 o 
  -4   5  10        0.73        3.71      0.83 o 
  -3   5  10      105.38      113.71      3.78 o 
  -2   5  10      265.14      270.38     11.13 o 
  -1   5  10        0.54        0.02      0.79 o 
   0   5  10      248.72      231.40      7.39 o 
   1   5  10       21.37       20.29      0.68 o 
   2   5  10       19.33       21.01      1.04 o 
   3   5  10       34.63       36.00      1.63 o 
   4   5  10      136.83      145.10      5.83 o 
  -4   6  10       53.39       54.22      1.83 o 
  -3   6  10        8.97        8.61      0.90 o 
  -2   6  10       14.75       18.54      1.13 o 
  -1   6  10      179.47      167.45      4.46 o 
   0   6  10        7.40        6.81      0.56 o 
   1   6  10       82.64       73.44      6.86 o 
   2   6  10       14.77       13.68      1.03 o 
   3   6  10        1.32        1.25      0.87 o 
  -3   7  10        8.78        8.89      0.97 o 
  -2   7  10       43.24       48.83      1.75 o 
  -1   7  10       75.61       71.72      2.12 o 
   0   7  10        1.05        0.64      0.52 o 
   1   7  10      270.11      245.39      5.93 o 
   2   7  10      221.32      252.28      9.25 o 
  -1   8  10       14.90       11.33      0.74 o 
   0   8  10        2.27        3.34      1.73 o 
   1   8  10       49.25       45.07      1.41 o 
  -1 -10  11       37.67       37.72      2.72 o 
   0 -10  11        6.61        3.81      0.58 o 
   1 -10  11       24.75       25.15      0.89 o 
  -2  -9  11       61.00       62.77      2.22 o 
  -1  -9  11      158.72      167.12      5.92 o 
   0  -9  11       35.09       41.38      1.05 o 
   1  -9  11       53.40       55.21      1.89 o 
   2  -9  11       57.76       50.62      1.74 o 
   3  -9  11        5.27        1.76      0.87 o 
  -3  -8  11       90.39      103.46      3.80 o 
  -2  -8  11       31.16       33.24      1.25 o 
  -1  -8  11       18.70       21.34      2.02 o 
   0  -8  11        0.27        1.57      0.44 o 
   1  -8  11        3.31        3.37      0.50 o 
   2  -8  11      322.94      312.37     13.14 o 
   3  -8  11        2.62        3.51      0.82 o 
  -4  -7  11       28.25       27.11      1.31 o 
  -3  -7  11       16.75       17.54      1.03 o 
  -2  -7  11      233.14      221.66     10.86 o 
  -1  -7  11        1.50        2.29      0.46 o 
   0  -7  11      120.22      119.89      5.90 o 
   1  -7  11       58.70       51.58      1.45 o 
   2  -7  11      124.88      119.39      4.25 o 
   3  -7  11       17.12       21.86      1.10 o 
   4  -7  11        5.56        7.51      0.92 o 
  -4  -6  11       52.18       43.99      1.82 o 
  -3  -6  11       20.66       19.60      1.37 o 
  -2  -6  11        1.51        1.93      0.61 o 
  -1  -6  11        0.96        2.12      0.75 o 
   0  -6  11      705.27      629.35     24.57 o 
   1  -6  11      140.13      141.29      8.12 o 
   2  -6  11        3.74        3.21      0.66 o 
   3  -6  11       53.78       64.75      2.39 o 
   4  -6  11       27.30       20.42      1.15 o 
  -4  -5  11      282.85      290.92     12.92 o 
  -3  -5  11      261.24      278.23     11.64 o 
  -2  -5  11        6.13        6.54      0.70 o 
  -1  -5  11      132.75      136.30      8.65 o 
   0  -5  11        3.23        2.52      0.54 o 
   1  -5  11      583.89      516.02      9.59 o 
   2  -5  11       51.90       51.56      2.12 o 
   3  -5  11       19.15       18.56      0.97 o 
   4  -5  11      118.18      124.32      4.92 o 
   5  -5  11       45.75       51.02      2.29 o 
  -5  -4  11      184.35      176.98      6.48 o 
  -4  -4  11        2.30        0.80      0.72 o 
  -3  -4  11      501.98      536.44     14.93 o 
  -2  -4  11        8.65        9.69      0.74 o 
  -1  -4  11       79.16       72.40      4.61 o 
   0  -4  11       89.06       81.45      2.00 o 
   1  -4  11      181.83      161.17     10.65 o 
   2  -4  11       58.92       58.42      2.16 o 
   3  -4  11      173.43      162.51      6.04 o 
   4  -4  11      139.12      136.96      4.88 o 
   5  -4  11       65.56       54.20      1.65 o 
  -5  -3  11        1.13        1.13      0.83 o 
  -4  -3  11      101.59       86.56      3.21 o 
  -3  -3  11        2.94        2.61      0.65 o 
  -2  -3  11       12.26       15.21      0.81 o 
  -1  -3  11      703.70      651.92     27.22 o 
   0  -3  11      111.41       95.73      2.45 o 
   1  -3  11      154.10      130.46      3.17 o 
   2  -3  11     1646.07     1525.19     22.78 o 
   3  -3  11        0.16        0.00      0.62 o 
   4  -3  11      162.82      196.44      7.24 o 
   5  -3  11      326.77      379.84     15.16 o 
  -5  -2  11      172.13      179.11      6.34 o 
  -4  -2  11        2.02       14.60      0.94 o 
  -3  -2  11        8.19        5.08      0.71 o 
  -2  -2  11      556.79      575.95     14.40 o 
  -1  -2  11       13.35       20.11      1.38 o 
   0  -2  11      305.72      256.78     15.41 o 
   1  -2  11      807.13      688.29     10.04 o 
   2  -2  11        1.98        2.40      0.59 o 
   3  -2  11      209.87      233.32      9.93 o 
   4  -2  11        0.20        1.00      0.67 o 
   5  -2  11       77.44       84.35      3.63 o 
  -5  -1  11       63.47       49.60      2.09 o 
  -4  -1  11      547.69      508.55     15.88 o 
  -3  -1  11        8.78       13.50      0.85 o 
  -2  -1  11        4.68        5.90      0.66 o 
  -1  -1  11      392.31      416.66      8.01 o 
   0  -1  11       41.64       41.14      0.95 o 
   1  -1  11       24.99       17.95      1.05 o 
   2  -1  11        4.88        4.14      0.62 o 
   3  -1  11        5.49        4.15      0.66 o 
   4  -1  11        0.45        0.34      0.75 o 
   5  -1  11       25.36       30.11      1.35 o 
  -5   0  11        1.10        2.09      0.87 o 
  -4   0  11       35.24       31.87      1.21 o 
  -3   0  11       73.85       66.73      1.69 o 
  -2   0  11     1025.73     1119.65     19.04 o 
  -1   0  11       43.22       45.49      1.10 o 
   0   0  11       90.84      100.67      4.59 o 
   1   0  11     1291.10     1064.46     12.69 o 
   2   0  11      421.54      450.18     12.88 o 
   3   0  11      108.35      112.17      3.73 o 
   4   0  11       64.43       84.27      3.48 o 
   5   0  11       71.77       72.96      2.99 o 
  -5   1  11        4.57        3.20      0.88 o 
  -4   1  11       15.63        9.16      0.92 o 
  -3   1  11      159.28      166.39      5.84 o 
  -2   1  11      385.59      452.65     12.75 o 
  -1   1  11       14.94       16.38      2.04 o 
   0   1  11        2.73        5.17      0.42 o 
   1   1  11      278.30      233.89      6.46 o 
   2   1  11      454.74      511.85     14.11 o 
   3   1  11       33.96       29.19      1.08 o 
   4   1  11       37.24       36.46      1.28 o 
   5   1  11       62.54       62.73      2.54 o 
  -5   2  11       10.19        5.63      0.97 o 
  -4   2  11      268.63      244.25     11.97 o 
  -3   2  11       54.18       64.61      2.77 o 
  -2   2  11     1825.82     1949.20     26.31 o 
  -1   2  11       33.44       38.18      1.46 o 
   0   2  11       58.38       65.54      1.99 o 
   1   2  11      207.02      232.15     10.96 o 
   2   2  11       12.29       11.23      0.76 o 
   3   2  11        0.62        1.86      0.70 o 
   4   2  11        2.18        3.13      0.91 o 
  -5   3  11        4.78        1.62      0.85 o 
  -4   3  11       66.77       59.58      2.15 o 
  -3   3  11        2.26        0.36      0.66 o 
  -2   3  11       61.87       65.54      2.21 o 
  -1   3  11        5.80        7.08      0.48 o 
   0   3  11      361.50      381.25     13.40 o 
   1   3  11      112.76      116.58      5.56 o 
   2   3  11      152.85      165.34      6.14 o 
   3   3  11       23.57       21.91      1.07 o 
   4   3  11      167.78      170.99      7.14 o 
  -4   4  11      314.51      351.81     14.74 o 
  -3   4  11        1.84        2.02      0.72 o 
  -2   4  11        3.36        3.95      0.76 o 
  -1   4  11      102.20      112.25      3.02 o 
   0   4  11        6.39        5.56      0.52 o 
   1   4  11      378.02      336.03      8.73 o 
   2   4  11       39.65       44.81      1.67 o 
   3   4  11      109.71      124.41      4.61 o 
   4   4  11       10.48        8.43      0.99 o 
  -4   5  11        0.34        2.45      0.87 o 
  -3   5  11      222.55      218.91      7.73 o 
  -2   5  11        0.41        0.69      0.67 o 
  -1   5  11       78.50       76.96      2.73 o 
   0   5  11       97.74       91.34      2.18 o 
   1   5  11        0.00        2.94      0.47 o 
   2   5  11      188.93      201.03      7.71 o 
   3   5  11        1.30        1.35      0.83 o 
  -3   6  11       15.17       13.71      1.05 o 
  -2   6  11        5.00        3.16      0.83 o 
  -1   6  11      166.42      161.28      6.04 o 
   0   6  11        6.91        7.97      0.71 o 
   1   6  11       25.68       19.11      0.75 o 
   2   6  11      204.58      189.62      7.14 o 
  -2   7  11       67.79       74.08      2.27 o 
  -1   7  11       12.08       10.11      1.44 o 
   0   7  11        4.11        3.99      0.59 o 
   1   7  11       19.64       15.94      0.96 o 
   0 -10  12        4.15        3.66      0.93 o 
  -2  -9  12       10.29       10.21      0.99 o 
  -1  -9  12       65.73       77.10      2.26 o 
   0  -9  12       79.15       86.47      3.02 o 
   1  -9  12      137.43      146.22      3.99 o 
   2  -9  12        0.00        0.03      0.72 o 
  -3  -8  12        0.00        0.86      0.80 o 
  -2  -8  12       96.88      113.84      4.25 o 
  -1  -8  12      286.91      308.93     24.22 o 
   0  -8  12       13.21       12.60      0.64 o 
   1  -8  12       43.15       51.90      1.88 o 
   2  -8  12       54.19       56.24      2.04 o 
   3  -8  12       13.43       13.65      1.08 o 
  -3  -7  12        0.13        1.52      0.78 o 
  -2  -7  12        3.63        2.88      0.71 o 
  -1  -7  12        3.90        1.58      0.46 o 
   0  -7  12        0.09        0.33      0.44 o 
   1  -7  12       19.92       24.22      0.81 o 
   2  -7  12       79.68       71.17      2.22 o 
   3  -7  12       45.67       64.34      2.97 o 
   4  -7  12       15.23       12.15      1.03 o 
  -3  -6  12      271.78      280.05     12.84 o 
  -2  -6  12      138.21      142.18      4.81 o 
  -1  -6  12      119.98      116.52      8.11 o 
   0  -6  12       17.24       15.92      0.63 o 
   1  -6  12        0.21        0.90      0.41 o 
   2  -6  12      365.21      336.17     12.77 o 
   3  -6  12      108.96      108.59      4.89 o 
   4  -6  12       31.14       34.40      1.37 o 
  -4  -5  12       22.76       18.29      1.12 o 
  -3  -5  12      174.78      171.55      6.11 o 
  -2  -5  12      212.46      217.01      9.87 o 
  -1  -5  12       58.03       45.74      1.36 o 
   0  -5  12       13.36       16.76      0.84 o 
   1  -5  12      242.42      211.96      6.60 o 
   2  -5  12       38.71       38.88      1.63 o 
   3  -5  12       92.74       98.50      4.16 o 
   4  -5  12       51.10       48.93      1.97 o 
  -4  -4  12       75.97       73.07      3.17 o 
  -3  -4  12       58.12       72.88      3.57 o 
  -2  -4  12        0.00        0.00      0.58 o 
  -1  -4  12       18.93       21.93      0.64 o 
   0  -4  12       42.06       41.04      1.15 o 
   1  -4  12      395.66      354.97     10.12 o 
   2  -4  12      375.06      349.54     12.26 o 
   3  -4  12      229.01      217.34      7.51 o 
   4  -4  12        1.60        3.48      0.79 o 
  -5  -3  12        2.19        3.85      0.90 o 
  -4  -3  12      349.19      329.02     13.14 o 
  -3  -3  12        0.08        2.40      0.66 o 
  -2  -3  12      120.85      117.97      4.15 o 
  -1  -3  12      142.99      151.77      3.64 o 
   0  -3  12       27.35       25.05      0.64 o 
   1  -3  12      110.00       98.13      2.81 o 
   2  -3  12      580.16      528.44     14.40 o 
   3  -3  12        9.87        8.91      0.80 o 
   4  -3  12       63.63       60.72      2.55 o 
   5  -3  12       12.75        9.92      1.11 o 
  -5  -2  12       34.12       31.89      1.39 o 
  -4  -2  12       98.87       80.79      3.77 o 
  -3  -2  12       18.03       21.31      0.99 o 
  -2  -2  12       74.39       79.17      3.03 o 
  -1  -2  12      408.87      401.20     10.81 o 
   0  -2  12     1033.71      897.13     23.55 o 
   1  -2  12       78.68       55.66      2.19 o 
   2  -2  12     1139.63     1098.68     20.29 o 
   3  -2  12      218.98      222.53     10.11 o 
   4  -2  12        0.54        0.00      0.68 o 
   5  -2  12      167.27      167.16      6.16 o 
  -5  -1  12       77.98       87.17      3.58 o 
  -4  -1  12      491.06      520.06     16.15 o 
  -3  -1  12        4.37        5.62      0.73 o 
  -2  -1  12      296.11      331.13     11.64 o 
  -1  -1  12        0.60        0.42      0.38 o 
   0  -1  12       16.85       13.96      0.63 o 
   1  -1  12       81.82       65.99      1.69 o 
   2  -1  12        5.86        8.71      0.74 o 
   3  -1  12       47.63       45.87      1.81 o 
   4  -1  12       86.84       98.69      4.00 o 
   5  -1  12       11.20        8.88      1.03 o 
  -5   0  12        8.96       13.51      1.07 o 
  -4   0  12       56.54       50.51      2.11 o 
  -3   0  12      183.77      208.62      9.78 o 
  -2   0  12      249.34      261.52     10.40 o 
  -1   0  12      111.49      109.42      2.74 o 
   0   0  12      476.10      442.95     11.30 o 
   1   0  12        1.90        4.15      0.43 o 
   2   0  12       26.31       25.09      1.01 o 
   3   0  12      213.57      213.21     10.42 o 
   4   0  12       64.65       58.55      1.96 o 
  -5   1  12       33.30       29.60      1.37 o 
  -4   1  12        8.15        4.91      0.83 o 
  -3   1  12       31.02       43.21      1.98 o 
  -2   1  12      542.66      551.44     15.13 o 
  -1   1  12      580.94      638.82     10.76 o 
   0   1  12        0.66        1.70      0.63 o 
   1   1  12       36.22       32.21      0.88 o 
   2   1  12      657.20      664.84     16.52 o 
   3   1  12      122.63      124.44      5.13 o 
   4   1  12      229.99      231.26      8.29 o 
  -4   2  12       47.68       61.31      2.35 o 
  -3   2  12       80.24       79.03      3.02 o 
  -2   2  12        8.46       15.93      0.90 o 
  -1   2  12        0.07        0.35      0.62 o 
   0   2  12       64.28       68.18      2.98 o 
   1   2  12      176.78      176.95      4.90 o 
   2   2  12       19.98       19.84      0.94 o 
   3   2  12        1.36        1.29      0.68 o 
   4   2  12       42.68       46.95      1.70 o 
  -4   3  12        1.43        4.72      0.87 o 
  -3   3  12        7.57        7.04      0.81 o 
  -2   3  12      168.41      197.29      6.78 o 
  -1   3  12       22.46       24.04      0.93 o 
   0   3  12      317.99      361.70      8.80 o 
   1   3  12       16.37       15.80      0.84 o 
   2   3  12      914.10      984.02     21.62 o 
   3   3  12       13.18       18.92      1.10 o 
   4   3  12        0.93        2.06      0.86 o 
  -4   4  12       45.88       43.44      2.20 o 
  -3   4  12      106.80      104.00      4.12 o 
  -2   4  12      121.84      134.06      4.78 o 
  -1   4  12       27.29       31.55      0.83 o 
   0   4  12      234.57      241.20      8.04 o 
   1   4  12       10.31        9.47      0.57 o 
   2   4  12       50.73       63.52      2.45 o 
   3   4  12      168.09      175.29      6.63 o 
  -3   5  12       20.28       20.88      1.15 o 
  -2   5  12       11.04       15.28      1.02 o 
  -1   5  12      101.92      109.11      3.19 o 
   0   5  12        1.37        0.47      0.68 o 
   1   5  12       54.44       48.46      1.68 o 
   2   5  12        3.61        5.92      0.90 o 
   3   5  12      196.73      227.27      8.59 o 
  -2   6  12       11.12       14.20      1.06 o 
  -1   6  12      212.22      202.98      6.69 o 
   0   6  12       28.79       26.93      0.98 o 
   1   6  12       33.72       25.72      0.85 o 
   2   6  12       11.22        9.67      1.04 o 
  -1   7  12      114.24      114.31      6.19 o 
   0   7  12      157.90      153.29     14.45 o 
  -1  -9  13       26.53       32.42      1.06 o 
   0  -9  13      100.63      102.07      7.91 o 
   1  -9  13        0.41        0.94      0.57 o 
  -2  -8  13        5.93        5.64      0.86 o 
  -1  -8  13        0.01        0.00      0.51 o 
   0  -8  13       77.72       74.25      4.82 o 
   1  -8  13       35.62       39.62      1.03 o 
   2  -8  13       10.81       11.88      0.96 o 
   3  -8  13        6.74        7.17      0.94 o 
  -3  -7  13        1.97        3.39      0.86 o 
  -2  -7  13       66.40       62.40      2.52 o 
  -1  -7  13       18.60       26.60      0.80 o 
   0  -7  13       46.27       37.17      2.83 o 
   1  -7  13       50.62       45.38      1.10 o 
   2  -7  13       21.08       24.13      1.18 o 
   3  -7  13      145.93      146.36      5.68 o 
  -3  -6  13       16.48       19.32      1.13 o 
  -2  -6  13      105.76       89.35      3.56 o 
  -1  -6  13      192.17      219.49     13.22 o 
   0  -6  13       79.45       73.93      2.03 o 
   1  -6  13       46.85       40.01      1.13 o 
   2  -6  13       15.93       16.96      0.99 o 
   3  -6  13       76.92       87.20      4.04 o 
   4  -6  13        7.32       11.13      1.01 o 
  -4  -5  13        7.25        7.59      0.97 o 
  -3  -5  13      174.26      191.51      7.13 o 
  -2  -5  13       77.73       64.59      2.33 o 
  -1  -5  13      335.09      306.15     19.43 o 
   0  -5  13      101.44       90.57      2.47 o 
   1  -5  13       72.88       74.57      1.94 o 
   2  -5  13        4.96        3.58      0.73 o 
   3  -5  13       39.75       37.34      1.32 o 
   4  -5  13        0.60        0.51      0.82 o 
  -4  -4  13        2.12        3.64      0.85 o 
  -3  -4  13        0.09        0.00      0.67 o 
  -2  -4  13      125.79      123.43      4.77 o 
  -1  -4  13        9.78        8.18      0.73 o 
   0  -4  13       72.01       65.04      2.83 o 
   1  -4  13      227.31      201.19      5.95 o 
   2  -4  13      269.23      244.38     10.96 o 
   3  -4  13        7.32        9.38      0.84 o 
   4  -4  13        0.30        1.22      0.76 o 
  -4  -3  13       76.38       79.38      3.33 o 
  -3  -3  13      219.64      236.62     11.05 o 
  -2  -3  13      302.80      284.87     11.36 o 
  -1  -3  13       61.40       77.54      4.95 o 
   0  -3  13      322.56      282.64     12.28 o 
   1  -3  13       54.50       50.38      1.40 o 
   2  -3  13       21.00       26.80      1.05 o 
   3  -3  13       19.33       25.69      1.10 o 
   4  -3  13        0.02        0.00      0.80 o 
  -4  -2  13      154.58      157.40      5.86 o 
  -3  -2  13       29.25       24.12      1.05 o 
  -2  -2  13      485.53      481.74     14.26 o 
  -1  -2  13      115.24       96.80      3.02 o 
   0  -2  13      296.45      271.54      7.50 o 
   1  -2  13      832.73      684.73     22.35 o 
   2  -2  13      109.45       89.52      3.32 o 
   3  -2  13        7.80        9.05      0.83 o 
   4  -2  13      162.44      165.75      6.30 o 
  -4  -1  13        2.09        0.77      0.77 o 
  -3  -1  13      216.60      213.25     10.61 o 
  -2  -1  13      116.52      102.60      3.47 o 
  -1  -1  13       49.91       54.68      2.11 o 
   0  -1  13        8.28        6.34      0.64 o 
   1  -1  13       16.55       15.43      0.63 o 
   2  -1  13      306.97      279.56     11.11 o 
   3  -1  13      310.38      304.20     12.52 o 
   4  -1  13      255.22      245.14     12.67 o 
  -4   0  13      131.81      164.74      6.67 o 
  -3   0  13       60.01       63.01      2.31 o 
  -2   0  13      277.48      307.80     11.88 o 
  -1   0  13      455.94      495.43     10.27 o 
   0   0  13      431.22      430.63      9.49 o 
   1   0  13       61.43       49.88      1.35 o 
   2   0  13        9.72        9.55      0.78 o 
   3   0  13       74.33       73.91      2.32 o 
   4   0  13       63.85       81.27      4.07 o 
  -4   1  13       58.84       50.13      1.63 o 
  -3   1  13        0.65        2.69      0.72 o 
  -2   1  13      236.30      263.87     10.64 o 
  -1   1  13       51.64       60.37      1.53 o 
   0   1  13      921.44      949.60     19.76 o 
   1   1  13       78.37       59.38      1.84 o 
   2   1  13      145.73      143.69      4.82 o 
   3   1  13       11.65        8.70      0.92 o 
   4   1  13       34.16       32.77      1.36 o 
  -4   2  13      343.05      350.15     14.75 o 
  -3   2  13        8.92       12.93      0.97 o 
  -2   2  13       15.73       16.98      0.97 o 
  -1   2  13      328.92      343.07     12.06 o 
   0   2  13       39.22       39.84      1.24 o 
   1   2  13        1.39        1.44      0.43 o 
   2   2  13       39.99       52.92      1.94 o 
   3   2  13      102.57      116.07      4.74 o 
   4   2  13       27.49       31.41      1.51 o 
  -4   3  13       28.70       22.09      1.21 o 
  -3   3  13       24.39       27.74      1.23 o 
  -2   3  13       71.85       96.75      3.84 o 
  -1   3  13       94.29      107.24      5.76 o 
   0   3  13       23.55       27.80      0.80 o 
   1   3  13      248.41      236.77      9.79 o 
   2   3  13       12.26       10.75      1.02 o 
   3   3  13       84.33      105.78      4.63 o 
  -3   4  13      295.33      302.11     13.49 o 
  -2   4  13        0.41        1.79      0.73 o 
  -1   4  13      402.55      454.06     10.59 o 
   0   4  13       99.60      100.38      3.29 o 
   1   4  13        1.58        0.38      0.69 o 
   2   4  13      182.58      192.38      7.12 o 
   3   4  13       13.11       17.73      1.15 o 
  -3   5  13        9.54        8.25      0.94 o 
  -2   5  13       90.80       91.65      3.45 o 
  -1   5  13        5.84        3.90      0.58 o 
   0   5  13       43.12       41.83      1.94 o 
   1   5  13        8.93        6.13      0.62 o 
   2   5  13       20.35       23.01      1.24 o 
  -2   6  13       16.88       14.92      1.13 o 
  -1   6  13        1.12        0.61      1.52 o 
   0   6  13      109.95      106.96      4.51 o 
   1   6  13      101.01       86.74      2.79 o 
   0  -9  14       45.30       54.25      1.75 o 
  -2  -8  14       19.99       18.11      1.16 o 
  -1  -8  14       18.03       23.06      1.88 o 
   0  -8  14       21.23       25.18      2.48 o 
   1  -8  14        0.04        0.19      0.80 o 
   2  -8  14        2.48        1.77      0.78 o 
  -2  -7  14        1.90        2.06      0.74 o 
  -1  -7  14       92.82       92.01      6.19 o 
   0  -7  14      105.29      103.57      4.33 o 
   1  -7  14       69.83       74.22      2.39 o 
   2  -7  14       17.89       20.39      1.12 o 
   3  -7  14       43.42       41.14      1.48 o 
  -3  -6  14        1.28        1.98      0.83 o 
  -2  -6  14       19.55       25.96      1.15 o 
  -1  -6  14        2.32        1.93      0.51 o 
   0  -6  14      227.43      219.32     10.11 o 
   1  -6  14       24.60       19.39      1.19 o 
   2  -6  14        5.49        4.91      0.77 o 
   3  -6  14       45.28       41.46      1.44 o 
  -3  -5  14        7.96        6.59      0.88 o 
  -2  -5  14       27.70       29.58      1.71 o 
  -1  -5  14       49.25       51.12      1.34 o 
   0  -5  14        0.26        4.13      0.87 o 
   1  -5  14       12.52       11.56      0.85 o 
   2  -5  14        3.39        4.70      0.76 o 
   3  -5  14       11.67       14.10      1.01 o 
  -4  -4  14       14.03       12.56      1.07 o 
  -3  -4  14        2.85        1.92      0.75 o 
  -2  -4  14      242.43      256.70     11.74 o 
  -1  -4  14       87.79       71.99      4.33 o 
   0  -4  14      300.90      242.17      7.61 o 
   1  -4  14      196.55      175.08      8.48 o 
   2  -4  14      314.53      282.53     11.75 o 
   3  -4  14      247.17      268.51      8.87 o 
   4  -4  14      143.69      151.77      6.10 o 
  -4  -3  14        1.40        2.11      0.87 o 
  -3  -3  14       32.65       25.44      1.45 o 
  -2  -3  14       15.89        9.85      0.86 o 
  -1  -3  14        7.46        6.85      0.53 o 
   0  -3  14      289.79      256.71      7.82 o 
   1  -3  14      314.91      271.41     13.69 o 
   2  -3  14      267.08      234.23     11.10 o 
   3  -3  14       14.31       16.03      1.02 o 
   4  -3  14      220.25      284.41     13.68 o 
  -4  -2  14        2.37        0.49      0.75 o 
  -3  -2  14      105.71      111.20      4.30 o 
  -2  -2  14      585.44      686.89     17.53 o 
  -1  -2  14        5.48        4.91      0.86 o 
   0  -2  14      380.68      349.79      8.69 o 
   1  -2  14       24.22       19.52      0.81 o 
   2  -2  14       24.51       23.01      1.11 o 
   3  -2  14      163.21      160.71      5.61 o 
   4  -2  14       23.76       21.95      1.24 o 
  -4  -1  14        0.87        1.02      0.75 o 
  -3  -1  14       17.51       13.33      0.95 o 
  -2  -1  14        5.97        9.69      0.81 o 
  -1  -1  14       40.40       35.53      0.97 o 
   0  -1  14       43.84       43.32      1.01 o 
   1  -1  14      172.14      131.28      7.31 o 
   2  -1  14      105.98      103.76      4.06 o 
   3  -1  14       11.51       14.58      1.04 o 
   4  -1  14       78.96       83.96      3.71 o 
  -4   0  14       35.21       39.85      1.83 o 
  -3   0  14        1.37        0.00      0.64 o 
  -2   0  14        2.96        1.87      0.67 o 
  -1   0  14       58.90       56.08      1.45 o 
   0   0  14      245.68      228.49      7.44 o 
   1   0  14      257.67      207.20      7.15 o 
   2   0  14       38.97       34.80      1.50 o 
   3   0  14       68.59       76.03      2.49 o 
   4   0  14      155.57      144.58      5.48 o 
  -4   1  14       33.24       44.93      1.54 o 
  -3   1  14      349.35      400.43     14.17 o 
  -2   1  14      213.36      199.27      7.40 o 
  -1   1  14       88.30       92.03      2.18 o 
   0   1  14      319.19      333.22     11.04 o 
   1   1  14       74.21       55.97      3.47 o 
   2   1  14       94.86      106.45      4.48 o 
   3   1  14        4.55        5.65      0.87 o 
  -4   2  14       10.60        4.66      0.95 o 
  -3   2  14      188.29      184.87      6.50 o 
  -2   2  14       14.75       20.10      1.06 o 
  -1   2  14        6.38        6.96      0.55 o 
   0   2  14       72.10       72.06      3.32 o 
   1   2  14       76.73       65.86      1.85 o 
   2   2  14       42.41       53.47      1.91 o 
   3   2  14        9.66       10.55      0.97 o 
  -3   3  14        6.57       10.33      0.97 o 
  -2   3  14       41.17       39.48      1.96 o 
  -1   3  14       95.58      103.43      6.76 o 
   0   3  14      301.71      348.12      9.17 o 
   1   3  14        0.02        0.51      0.48 o 
   2   3  14       26.89       31.57      1.30 o 
   3   3  14      212.83      222.97      8.52 o 
  -3   4  14        0.03        0.00      0.78 o 
  -2   4  14       52.49       61.83      2.19 o 
  -1   4  14       38.35       48.55      1.15 o 
   0   4  14       24.66       25.45      0.83 o 
   1   4  14      200.59      174.56      7.01 o 
   2   4  14       49.01       55.40      1.91 o 
  -2   5  14        9.32        6.91      0.98 o 
  -1   5  14      210.72      231.37      6.06 o 
   0   5  14       11.86       12.50      0.71 o 
   1   5  14      118.30      103.42      2.82 o 
  -1  -8  15        7.61        8.65      1.04 o 
   0  -8  15        4.44        5.93      0.60 o 
   1  -8  15        0.49        1.29      0.55 o 
  -2  -7  15       20.12       17.78      1.13 o 
  -1  -7  15        2.84        2.97      0.56 o 
   0  -7  15        4.27        4.43      0.56 o 
   1  -7  15      185.31      195.46      5.23 o 
   2  -7  15        3.58        1.32      0.80 o 
  -3  -6  15      181.26      207.05      7.97 o 
  -2  -6  15       24.81       27.33      1.20 o 
  -1  -6  15       55.45       56.55      3.73 o 
   0  -6  15       28.36       27.20      0.82 o 
   1  -6  15       33.44       33.55      0.96 o 
   2  -6  15      101.39      102.20      3.56 o 
   3  -6  15        1.27        1.31      0.77 o 
  -3  -5  15       11.90       19.16      1.16 o 
  -2  -5  15       32.86       36.67      1.54 o 
  -1  -5  15        1.27        1.86      0.54 o 
   0  -5  15       20.91       19.06      0.72 o 
   1  -5  15        3.65        2.62      0.52 o 
   2  -5  15      112.60      101.03      4.35 o 
   3  -5  15        3.45        7.88      0.92 o 
  -3  -4  15        7.81        6.46      0.99 o 
  -2  -4  15      161.28      189.25      7.32 o 
  -1  -4  15       77.19       69.78      1.95 o 
   0  -4  15      207.11      205.40      5.99 o 
   1  -4  15       37.59       36.96      1.00 o 
   2  -4  15       65.07       56.53      1.56 o 
   3  -4  15        9.32        5.70      0.86 o 
  -3  -3  15       21.02       27.67      1.25 o 
  -2  -3  15      180.31      215.14      7.64 o 
  -1  -3  15      159.40      134.00      3.64 o 
   0  -3  15       14.76       15.64      1.62 o 
   1  -3  15      201.25      180.60      5.75 o 
   2  -3  15        2.65        2.46      0.68 o 
   3  -3  15       19.06       20.23      1.16 o 
  -4  -2  15       21.98       30.95      1.35 o 
  -3  -2  15       11.67       15.16      1.04 o 
  -2  -2  15        3.34        0.86      0.66 o 
  -1  -2  15      650.87      623.71     17.42 o 
   0  -2  15       12.21        8.42      0.57 o 
   1  -2  15       30.44       24.48      1.41 o 
   2  -2  15       57.54       50.39      2.23 o 
   3  -2  15       32.91       34.16      1.69 o 
  -4  -1  15       11.23       15.16      1.14 o 
  -3  -1  15       86.50       92.35      4.38 o 
  -2  -1  15        0.37        3.12      0.71 o 
  -1  -1  15      109.34      113.40      4.69 o 
   0  -1  15       50.92       49.88      1.32 o 
   1  -1  15       15.04       15.67      0.65 o 
   2  -1  15      142.42      137.88      5.42 o 
   3  -1  15        0.09        0.84      0.79 o 
  -3   0  15      255.84      254.56      8.91 o 
  -2   0  15       78.79       75.98      2.91 o 
  -1   0  15        8.38        7.30      0.57 o 
   0   0  15       11.39       15.01      0.69 o 
   1   0  15       49.49       41.70      3.31 o 
   2   0  15      175.38      171.23      6.79 o 
   3   0  15       35.46       36.69      1.45 o 
  -3   1  15       11.34       15.14      1.07 o 
  -2   1  15      283.98      292.36     12.63 o 
  -1   1  15       14.16       10.63      0.61 o 
   0   1  15       19.18       20.32      0.85 o 
   1   1  15      213.59      171.77     11.97 o 
   2   1  15        6.85        6.33      0.81 o 
   3   1  15      189.50      196.31      7.99 o 
  -3   2  15      208.93      255.66      8.75 o 
  -2   2  15      105.38      106.76      4.28 o 
  -1   2  15      156.47      185.69      4.94 o 
   0   2  15       34.41       34.20      0.90 o 
   1   2  15      330.24      263.96      8.54 o 
   2   2  15       47.37       50.00      1.77 o 
   3   2  15       25.24       30.43      1.37 o 
  -3   3  15        0.61        0.00      0.84 o 
  -2   3  15        8.84        5.80      0.86 o 
  -1   3  15      861.85      972.22     16.14 o 
   0   3  15       57.49       65.34      2.47 o 
   1   3  15      239.51      275.00      9.16 o 
   2   3  15       53.42       59.56      2.38 o 
  -2   4  15      197.29      229.52      8.51 o 
  -1   4  15       38.46       38.94      1.34 o 
   0   4  15      232.03      246.94      6.04 o 
   1   4  15        7.83        7.88      0.81 o 
  -1  -7  16        0.00        0.14      0.52 o 
   0  -7  16       10.79       10.56      0.70 o 
   1  -7  16        7.09       10.67      0.70 o 
  -2  -6  16      156.04      181.03      7.44 o 
  -1  -6  16       78.69       68.03      5.72 o 
   0  -6  16       10.39       13.30      0.70 o 
   1  -6  16        0.25        0.10      0.48 o 
   2  -6  16        7.42        6.25      0.88 o 
  -2  -5  16        4.11        4.52      0.79 o 
  -1  -5  16       30.15       23.29      0.91 o 
   0  -5  16      111.09      109.30     10.22 o 
   1  -5  16       27.33       26.66      0.87 o 
   2  -5  16       65.65       62.40      1.75 o 
  -3  -4  16        0.41        1.13      0.78 o 
  -2  -4  16        4.42        2.28      0.73 o 
  -1  -4  16       47.35       45.44      2.65 o 
   0  -4  16       39.12       35.89      1.36 o 
   1  -4  16       43.48       36.81      1.83 o 
   2  -4  16       45.41       48.19      1.73 o 
   3  -4  16       10.11       13.47      1.10 o 
  -3  -3  16      197.23      219.53      7.65 o 
  -2  -3  16       39.29       28.09      1.24 o 
  -1  -3  16        9.74        9.65      0.61 o 
   0  -3  16      273.87      264.74      9.34 o 
   1  -3  16       97.25       82.31      3.26 o 
   2  -3  16       44.85       49.54      1.99 o 
   3  -3  16       15.69       14.86      1.09 o 
  -3  -2  16       13.00        9.07      0.96 o 
  -2  -2  16        3.08        4.65      0.82 o 
  -1  -2  16       63.43       60.15      2.86 o 
   0  -2  16       41.53       46.31      1.28 o 
   1  -2  16      297.67      240.98      8.57 o 
   2  -2  16        7.34        6.20      0.86 o 
   3  -2  16      243.91      247.19      8.79 o 
  -3  -1  16       65.67       83.15      3.61 o 
  -2  -1  16        0.98        1.04      0.72 o 
  -1  -1  16       95.15      115.91      3.28 o 
   0  -1  16        0.02        0.00      0.46 o 
   1  -1  16        2.21        0.11      0.45 o 
   2  -1  16       17.10       17.14      1.06 o 
   3  -1  16      339.33      356.44     15.11 o 
  -3   0  16      129.74      145.78      5.39 o 
  -2   0  16       27.04       34.11      1.75 o 
  -1   0  16      379.16      436.41     10.55 o 
   0   0  16      133.56      120.54      4.73 o 
   1   0  16       95.44       89.44      3.28 o 
   2   0  16        0.52        0.00      0.68 o 
   3   0  16       68.98       67.78      3.11 o 
  -3   1  16       15.19       13.96      1.08 o 
  -2   1  16       46.43       41.61      1.98 o 
  -1   1  16       67.63       71.21      3.98 o 
   0   1  16       19.22       13.33      0.69 o 
   1   1  16       48.77       41.87      1.20 o 
   2   1  16        9.46        8.54      0.90 o 
  -2   2  16       28.78       38.70      1.90 o 
  -1   2  16       97.09      115.33      5.77 o 
   0   2  16       42.48       39.97      1.07 o 
   1   2  16       12.37       10.53      1.34 o 
   2   2  16       65.55       68.01      2.54 o 
  -2   3  16       16.78       20.72      1.23 o 
  -1   3  16       77.71       68.13      4.55 o 
   0   3  16       14.79       18.34      1.63 o 
   1   3  16      216.99      202.48      5.41 o 
  -1  -6  17        5.98        3.87      0.76 o 
   0  -6  17       35.93       35.37      1.23 o 
   1  -6  17       40.14       42.75      2.29 o 
  -2  -5  17        8.62       12.09      1.07 o 
  -1  -5  17       18.35       17.41      0.78 o 
   0  -5  17      115.84      130.28      5.52 o 
   1  -5  17        4.90        4.23      1.15 o 
   2  -5  17       87.87       93.36      3.72 o 
  -2  -4  17       91.89       86.88      3.38 o 
  -1  -4  17        0.40        1.23      0.50 o 
   0  -4  17      103.61       98.45      2.82 o 
   1  -4  17      177.92      146.70     11.14 o 
   2  -4  17        1.47        0.00      0.70 o 
  -2  -3  17       11.44       10.00      1.03 o 
  -1  -3  17       58.07       62.99      1.74 o 
   0  -3  17       10.28        7.88      0.61 o 
   1  -3  17       51.00       43.03      1.14 o 
   2  -3  17       31.53       30.72      1.43 o 
  -2  -2  17       33.50       29.94      1.68 o 
  -1  -2  17       73.95       79.69      4.26 o 
   0  -2  17       27.40       26.45      0.98 o 
   1  -2  17       30.02       29.91      1.50 o 
   2  -2  17        0.00        0.00      0.98 o 
  -2  -1  17       29.21       19.18      1.13 o 
  -1  -1  17       30.07       29.64      0.89 o 
   0  -1  17      128.33      109.12      3.19 o 
   1  -1  17        5.04        4.75      0.57 o 
   2  -1  17        0.15        0.91      0.74 o 
  -2   0  17        5.50        5.64      0.87 o 
  -1   0  17       24.46       31.65      2.49 o 
   0   0  17       95.51       89.36      7.65 o 
   1   0  17       38.43       35.47      1.20 o 
   2   0  17        4.59        6.46      0.87 o 
  -2   1  17        7.11        5.91      0.93 o 
  -1   1  17      113.60      144.30      9.57 o 
   0   1  17        2.44        4.75      0.57 o 
   1   1  17      135.55      122.66      6.49 o 
  -1   2  17      128.86      141.28      4.27 o 
   0   2  17        0.00        0.14      0.53 o 
  -1  -4  18       35.61       43.19      1.35 o 
   0  -4  18      114.45      106.53      4.69 o 
   1  -4  18       30.89       27.55      1.06 o 
  -1  -3  18       11.57       11.26      0.97 o 
   0  -3  18        2.14        1.41      0.51 o 
   1  -3  18       54.33       48.33      5.03 o 
  -1  -2  18       18.58       25.09      0.91 o 
   0  -2  18        2.36        2.66      0.55 o 
   1  -2  18       55.54       53.94      1.69 o 
  -1  -1  18       17.93       25.04      0.88 o 
   0  -1  18       22.89       17.51      0.81 o 
   1  -1  18      244.08      238.48      6.14 o 
  -1   0  18        7.56        8.84      0.94 o 
   0   0  18       22.60       18.40      0.82 o 
                                                 
